# Supplementary material for: The ZJU index is a powerful surrogate marker for NAFLD in severely obese North American women
Source: PLoS One. 2019 Nov 26;14(11):e0224942. doi: 10.1371/journal.pone.0224942 (PMC6879170; doi:10.1371/journal.pone.0224942)
Supplement: S1 File — (XLSX) [file pone.0224942.s001.xlsx]

## Sheet: 工作表1
Age	Race	Se.	Smoke	Bpmeds_.	Bpmedtype_0	Lipmeds_.	Lipmedtype_0	Etoh	Drinks	CAGE	ARM	ARMcontrol	6to12Intrv	ObClass	Wghtlb_0	WghtKg_0	Hghtft_0	Hghtcm_0	Hghtm_0	BMI_0	WST_0	Gluc_mg/dL_0	Ins_0	Homa1IR_0	HomaB_0	Quicki	Chol_0	Hdl_0	Ldl_0	Vld_0	Tag_0	Non HDl	Tsh_0	Ast_0	Alt_0	AlkPh_0	Cr_0	HCT_0	NAFLD_0	CTLivSpl_0	CTMUSCM_0	CTMUSHU_0	CTNDMCM_0	CTSCATCM_0	CTSFATCM_0	CTTOTATCM_0	CTABDATCM_0	CTABDSUPCM_0	CTABDSUBCM_0
50.789	1	2	.	.	n/a	.	n/a	2	1	0	2	1	1	3	278.223	126.2	5.2149	158.95	1.5895	50	119.7	94	11.1974	2.59889	130.034	0.33088	217	61	144	12	77	156	0.643	31	32	121	0.6	.	1	1.17745	127.9		111.96	288.51	13.99	306.52	573	456.78	1029.78
43.874	2	2	.	.	n/a	.	n/a	0	-2	0	1	1	1	3	249.563	113.2	5.41667	165.1	1.651	41.5	120.2	83	16.8547	3.45418	303.385	0.317884	163	41	106	16	98	122	1.912	24	26	95	0.9	.	1	1.16522	139.62		127.02	250.59	11.7	267.19	263.64	367.3	630.94
38.7808	1	2	.	.	n/a	.	n/a				3	3	3	-1	145.946	66.2	5.59547	170.55	1.7055	22.7591	70.25	90	3.79717	0.843816	50.629	0.394679	237	63	164	10	51	174	1.714	17	14	43	0.9	36.5	.	.	.	.	.	.	.	.	.	.	.
40.6274	1	2	.	.	n/a	.	n/a				3	3	3	1	190.479	86.4	5.47244	166.8	1.668	31.0543	100.95	87	18.0206	3.87109	270.309	0.312961	199	44	118	37	184	155	0.975	22	31	33	0.6	38.6	.	.	.	.	.	.	.	.	.	.	.
53.3041	1	2	.	.	n/a	.	n/a				3	3	3	-1	122.136	55.4	5.43307	165.6	1.656	20.2018	72.7	82	2.4886	0.503864	47.1524	0.432944	262	58	192	12	62	204	4.35	20	15	45	0.8	43.3	.	.	.	.	.	.	.	.	.	.	.
42.5479	1	2	.	.	n/a	.	n/a				3	3	3	0	162.26	73.6	5.62664	171.5	1.715	25.0236	78.7	79	4.58086	0.89355	103.069	0.390843	239	54	164	21	106	185	3.883	17	14	39	1	37.4	.	.	.	.	.	.	.	.	.	.	.
55.2658	1	2	.	.	n/a	.	n/a				3	3	3	1	193.125	87.6	5.39698	164.5	1.645	32.3722	105.9	81	4.24792	0.849585	84.9585	0.394219	216	64	110	42	212	152	1.607	20	16	76	0.4	37.2	.	.	.	.	.	.	.	.	.	.	.
48.9096	1	2	.	.	n/a	.	n/a	0	-2	0	1	1	1	2	208.116	94.4	5.38386	164.1	1.641	35	113.033	82	10.0446	2.03372	190.319	0.342965	188	59	116	13	80	129	2.141	19	36	97	1	.	1	1.22247	109.43		96.36	135.2	10.68	150.42	234.56	252.12	495.85
54.463	1	2	.	.	n/a	.	n/a	0	-2	0	2	1	1	3	301.592	136.8	5.66601	172.7	1.727	46	133	100	7.78839	1.92306	75.779	0.345847	228	77	133	18	111	151	3.291	24	26	122	0.7	.	1	1.32712	115.72		82.22	307.51	33.26	346.51	452.27	333.58	819.72
42.3041	1	2	.	1	HCTZ/Triamterine	1	Simvastatin	2	2	0	2	1	1	2	220.462	100	5.53314	168.65	1.6865	35.3	113.333	95	13.8466	3.24797	155.775	0.320609	186	46	122	18	115	140	3.061	26	34	71	1.1	.	1	1.30904	148.7		134.9	145.3	19.44	170.01	287.29	213.33	510.85
48.1753	2	2	.	.	n/a	.	n/a	0	-2	0	2	1	1	2	226.635	102.8	5.37566	163.85	1.6385	38.3	103	99	3.77146	0.921914	37.7146	0.388781	206	58	138	10	65	148	2.811	29	33	64	1.1	.	1	1.26986	114		71.56	202.53	34.43	249.35	228.33	531.45	568.97
47.6575	1	2	.	.	n/a	.	n/a	2	1	0	2	1	1	2	231.485	105	5.51838	168.2	1.682	37.2	113.167	86	19.4619	4.13265	304.621	0.310204	207	39	135	33	209	168	2.056	20	25	95	0.8	.	1	1.12967	117.36		105.58	162.53	10.7	117.62	259.06	380.62	647.98
55.0055	2	2	.	1	Amlodipine/Benazeprl	.	n/a	0	-2	0	2	1	1	3	231.044	104.8	5.0853	155	1.55	43.6	128.35	94	16.0793	3.73198	186.727	0.314525	184	48	121	15	94	136	1.175	26	31	144	0.7	.	0	1.09467	118.38		117.7	271.98	7.8	283.97	357.14	399.94	757.08
48.1808	1	2	.	.	n/a	.	n/a	0	-2	0	1	1	1	3	261.027	118.4	5.63321	171.7	1.717	40.1	126.95	105	17.8922	4.63873	153.362	0.30545	184	39	118	27	170	145	4.848	28	45	140	0.9	.	0	0.855936	131.1		115.9	112.61	14.73	132.04	349.66	281.88	642.21
43.3562	1	2	.	.	n/a	.	n/a	0	-2	0	1	1	1	2	217.816	98.8	5.38058	164	1.64	36.7	106.3	81	10.5625	2.11249	211.249	0.341035	196	60	114	22	135	136	2.748	27	43	81	0.8	.	0	0.792163	119.61		105.41	227.12	17.34	249.54	273.94	255.69	539.87
47.9178	1	2	.	1	Verapamil	1	Gemfibrozil	0	-2	0	1	1	1	3	222.226	100.8	5.03117	153.35	1.5335	42.9	128.85	85	7.69023	1.614	125.84	0.355195	158	43	104	11	69	115	1.494	24	25	103	0.6	.	1	1.23861	115.63		91	149.59	13.24	167.5	321.42	322.02	723.53
35.6027	2	2	.	.	n/a	.	n/a	0	-2	0	1	1	1	3	253.531	115	5.47901	167	1.67	41.2	124.2	114	17.3748	4.89069	122.646	0.303322	208	45	137	26	161	163	3.068	20	33	118	0.8	.	1	1.15192	137.56		120.98	228.37	21.1	254.87	420.17	358.86	834.34
43.5425	1	2	.	.	n/a	.	n/a	1	1	0	1	1	1	3	261.027	118.4	5.39042	164.3	1.643	43.9	110.4	77	14.2178	2.70313	365.6	0.329021	195	50	132	13	83	145	2.34	23	34	102	0.8	.	0	0.988576	123.6		101.91	327.08	28.53	360.4	435.11	406.56	851.82
55.0603	1	2	.	.	n/a	.	n/a	1	1	0	2	1	1	3	240.524	109.1	5.26247	160.4	1.604	42.4	116.85	85	13.4831	2.82979	220.633	0.326882	186	45	133	8	47	141	2.127	21	24	71	1	.	1	1.26632	111.36		98	243.26	13.01	260.1	395.96	337.52	733.66
54.4027	1	2	.	.	n/a	1	Tricor	1	1	0	2	1	1	2	214.289	97.2	5.42815	165.45	1.6545	35.5	115	75	18.9615	3.51139	568.845	0.317165	217	45	128	44	276	172	0.048	19	35	82	0.8	.	1	1.19723	129.7		111.39	167.45	11.17	183.81	314.35	279.97	604.7
55.7507	1	2	.	1	Clonidine, HCTZ, amlodipine/benzapril	.	n/a	0	-2	0	2	1	1	3	235.012	106.6	5.05578	154.1	1.541	44.8	127.5	108	18.4277	4.91406	147.422	0.303132	242	42	176	24	151	200	5.318	21	26	104	1	.	0	1.09435	96.01		65.05	168.24	20.69	193.17	227.09	337.22	569.68
42.9671	1	2	.	.	n/a	.	n/a	1	1	0	2	1	1	3	267.2	121.2	5.07218	154.6	1.546	50.7	128.4	97	17.0014	4.07195	180.015	0.310824	191	43	128	20	122	148	2.57	29	41	78	0.8	.	0	0.56616	129		100.22	235.82	21.4	262.25	480.04	429.6	909.64
52.5863	1	2	.	.	n/a	.	n/a	1	1	0	1	1	1	3	290.569	131.8	5.46916	166.7	1.667	47.5	120.8	82	4.64945	0.941371	88.0949	0.387414	199	50	136	13	80	149	0.175	24	33	67	0.7	.	.	.	109.62		89.59	356.78	9.84	371.22	503.56	333.12	849.64
51.9973	1	1	.	.	n/a	.	n/a	1	3	0	1	1	1	3	287.923	130.6	5.78905	176.45	1.7645	41.8	133	92	36.6472	8.32481	454.931	0.28346	214	37	145	32	203	177	2.5	33	29	94	0.8	.	0	0.779757	184.03		155.32	99.93	21.43	125.82	374.58	179.04	553.62
46.189	1	2	.	1	Metoprolol	.	n/a	1	1	0	2	1	1	3	345.684	156.8	5.66273	172.6	1.726	52.6	142.55	101	10.0787	2.51346	95.4829	0.332477	174	50	110	14	86	124	3.824	21	37	82	0.9	.	0	0.609572	166.65		128.6	190.93	30.36	226.7	544.23	338.51	882.74
46.4877	2	2	.	1	Amlodipine	.	n/a	0	-2	0	1	1	1	2	207.234	94	5.14272	156.75	1.5675	38.3	107.7	99	19.3063	4.71931	193.063	0.304754	137	25	49	63	393	112	1.77	20	30	74	0.8	.	1	1.31166	133.01		120.52	160.8	14.91	180.33	190.63	266.57	466.77
55.4521	1	1	.	1	Indapamide, Enalopril	.	n/a	2	1	0	1	1	1	3	310.851	141	5.86614	178.8	1.788	44.1	131.35	84	27.4076	5.68454	469.845	0.297429	157	47	98	12	75	110	1.114	30	48	108	1	.	0	0.647489	194.55		155.95	190.9	21.76	215.93	302.02	260.34	574.04
46.7123	2	2	.	1	HCTZ/Lisinopril, Amlodipine	.	n/a	1	1	0	2	1	1	3	244.713	111	5.38386	164.1	1.641	41.3	118.533	85	12.5711	2.63838	205.709	0.330165	196	47	134	15	96	149	3.232	26	32	69	0.9	.	1	1.11244	152.19		129.41	185.27	22.86	213.57	338.27	346.43	704.77
55.537	1	2	.	.	n/a	.	n/a	3	1	0	1	1	1	3	292.112	132.5	5.50525	167.8	1.678	47.1	135.9	81	5.97264	1.19453	119.453	0.372488	223	66	143	14	88	157	2.314	20	24	94	1	.	1	1.33972	125.69		98.36	343.01	21.96	368.99	578.98	545.5	1042.71
48.6055	1	2	.	1	Losartan, Furosemide	.	n/a	1	1	0	1	1	1	3	265.877	120.6	5.40519	164.75	1.6475	44.5	127.8	86	12.3821	2.62929	193.807	0.330328	197	61	119	17	109	136	3.803	29	38	85	0.9	.	0	0.893363	133.07		112.11	193.07	20.21	217.82	336.52	341.84	691.42
45.8685	1	2	.	.	n/a	.	n/a	2	1	0	2	1	1	3	261.909	118.8	5.64797	172.15	1.7215	40.1	118.35	95	6.49991	1.52467	73.124	0.358342	200	61	121	18	110	139	2.641	27	48	62	0.9	.	1	1.17626	123.62		89.09	183.19	26.1	214.06	298.64	352.18	662.34
39.274	2	2	.	.	n/a	.	n/a	2	1	0	1	1	1	3	280.869	127.4	5.35269	163.15	1.6315	47.8	126.9	96	13.1998	3.12884	143.998	0.322286	132	42	64	26	161	90	1.34	17	28	98	0.7	.	1	1.11489	131.02		106.66	334.15	24.39	362.87	410.5	483.94	1095.3
36.4274	1	2	.	.	n/a	.	n/a	1	1	0	1	1	1	2	197.975	89.8	5.22802	159.35	1.5935	35.3	95.5	76	3.27432	0.614439	90.6733	0.417374	131	53	71	7	43	78	0.888	23	25	89	0.7	.	1	1.18405	103		91.41	270.62	10.93	285.61	286.77	349.29	651.27
36.1397	1	2	.	.	n/a	.	n/a	1	2	0	1	1	1	3	247.138	112.1	5.14764	156.9	1.569	45.4	105.75	100	9.11899	2.2516	88.7253	0.337844	169	68	94	7	45	101	1.464	22	31	84	0.8	.	1	1.41203	123.16		110.52	358.05	19.9	373.4	415.26	422.28	849.82
41.8192	1	2	.	.	n/a	.	n/a	0	-2	0	2	1	1	3	215.171	97.6	5.06234	154.3	1.543	41.2	112.5	89	38.4377	8.4468	532.214	0.282954	186	53	111	22	136	133	2.89	21	26	79	0.8	.	1	1.16726	177.43		154.33	233.83	17.45	256.13	308.6	505	813.6
36.1616	1	2	.	.	n/a	.	n/a	2	1	0	1	1	1	3	322.315	146.2	5.79397	176.6	1.766	46.8	133.1	104	24.6198	6.32213	216.174	0.2934	174	37	121	16	98	137	1.532	16	27	93	0.9	.	0	1.08053	144.07		119.6	214.08	23.95	252.66	469.04	484.02	961.82
46.8932	1	2	.	.	n/a	.	n/a	1	1	0	1	1	1	3	239.201	108.5	5.39862	164.55	1.6455	40.1	118.7	95	14.6993	3.44799	165.367	0.317963	204	43	146	15	94	161	1.915	21	36	69	1.1	.	1	1.24506	144.41		118.63	135.26	16.28	156.65	366.68	289.4	666.14
38.3616	1	2	.	.	n/a	.	n/a	1	2	0	2	1	1	3	351.196	159.3	5.1542	157.1	1.571	64.5	160.65	93	19.7394	4.53275	236.873	0.30639	152	43	89	20	124	109	5.33	21	41	52	0.9	.	0	0.989896	168.38		129.79	364.88	25.69	394.66	526.88	623.72	1167.72
35.9315	1	1	.	.	n/a	.	n/a	2	2	0	1	1	1	2	239.642	108.7	5.52658	168.45	1.6845	38.3	116.6	95	13.3266	3.12599	149.924	0.322327	206	42	145	19	119	164	1.972	23	35	73	1.4	.	0	0.984445	176.15		159.45	86.48	12.97	103.8	269.55	187.79	467.72
41.3836	2	2	.	1	HCTZ/Triamterene, metoprolol	.	n/a	0	-2	0	2	1	1	3	336.425	152.6	5.58891	170.35	1.7035	52.6	146.45	83	24.0473	4.92822	432.852	0.303017	166	52	100	14	88	114	1.116	19	28	130	0.9	.	1	1.11328	150.64		118.65	153.11	40.04	198.48	453.7	376.46	847.65
51.7315	1	2	.	1	Irebesartan/HCT	.	n/a	1	1	0	2	1	1	3	251.988	114.3	5.3002	161.55	1.6155	43.8	120.35	94	31.1947	7.24026	362.261	0.288416	173	38	113	22	136	135	5.103	20	39	126	1.1	.	0	0.863741	147.96		133.21	162.28	12.72	179.35	279.41	301.72	600.7
49.4384	1	2	.	.	n/a	.	n/a	1	1	0	2	1	1	3	242.288	109.9	5.25591	160.2	1.602	42.8	112.433	116	15.226	4.36103	103.422	0.307972	163	48	96	19	118	115	1.344	19	35	76	0.7	.	0	1.05903	109.56		93.14	213.01	15.8	233.81	253.3	415.68	682.6
49.2712	1	2	.	.	n/a	.	n/a	1	1	0	2	1	1	3	208.116	94.4	4.86877	148.4	1.484	42.9	125.6	88	15.2082	3.30449	218.998	0.31984	236	51	139	46	286	185	2.673	21	25	73	0.7	.	0	0.941173	94.79		68.97	144.37	23.69	172.53	352.95	292.22	656.16
49.3836	1	1	.	.	n/a	.	n/a	2	2	0	2	1	1	3	302.694	137.3	5.9252	180.6	1.806	42.1	137.6	81	50.9468	10.1894	1018.94	0.276579	195	32	123	40	249	163	3.177	32	49	81	1.1	.	.	0.614284	222.49		178.21	69.52	21.17	97.03	371.34	110.99	495
49.5644	1	2	.	1	Ommesartan/HCT	.	n/a	1	1	0	1	1	1	3	259.263	117.6	5.3773	163.9	1.639	43.7	115.25	100	10.7366	2.65101	104.464	0.329939	184	56	119	9	59	128	1.408	42	54	85	0.7	.	0	0.860553	115.06		92.56	260.5	8.91	270.01	299.74	470.68	778.28
55.537	2	1	.	1	Lisinopril	.	n/a	0	-2	0	2	1	1	3	286.601	130	5.87271	179	1.79	40.6	124.95	101	15.249	3.80284	144.464	0.313719	164	33	109	22	139	131	1.11	30	42	85	1.1	.	0	0.661521	206.17		187.17	114.65	22.87	143.36	346.04	183.64	529.68
52.0575	1	2	1	.	n/a	.	n/a	2	1	0	1	1	1	3	206.352	93.6	5	152.4	1.524	40.3	113.75	91	10.7493	2.41528	138.206	0.334401	226	52	162	12	72	174	3.243	22	24	88	1	.	1	1.29112	103.91		83.12	184.98	14.21	204.41	358.28	300.08	677.68
45.9452	1	2	.	.	n/a	.	n/a	1	1	0	2	1	1	2	221.344	100.4	5.29036	161.25	1.6125	38.7	112.9	95	8.73262	2.04839	98.242	0.342599	185	52	110	23	141	133	1.845	18	28	85	0.8	.	0	0.74193	98.85		76.83	222.99	16.63	244.93	292.58	332.16	660.38
47.474	1	2	.	1	Irebesartan	.	n/a	1	1	0	1	1	1	3	257.059	116.6	5.00656	152.6	1.526	50.1	128	79	13.3624	2.6065	300.655	0.330741	167	50	107	10	61	117	1.036	21	34	70	0.7	.	1	1.21626	103.75		86.06	351.08	17.89	372.77	379.52	445.86	825.38
47.1781	1	2	.	.	n/a	.	n/a		-2	0	2	1	1	3	260.586	118.2	5.61516	171.15	1.7115	40.3	112.9	82	10.4805	2.12198	198.578	0.340809	197	61	115	21	133	136	1.831	34	51	74	0.8	.	.	1.06998	110.98		86.88	243.75	22.59	271.64	266.41	416.39	694.24
44.674	2	2	.	.	n/a	.	n/a	2	1	0	1	1	1	2	232.367	105.4	5.38222	164.05	1.6405	39.2	126.35	81	9.65523	1.93105	193.105	0.345632	180	55	101	24	147	125	2.895	23	27	71	0.8	.	1	1.13738	138.67		113.24	166.11	15.6	186.43	351.8	289.06	650.51
37.926	2	2	.	1	Atenolol	.	n/a	1	1	0	1	1	1	3	299.828	136	5.53478	168.7	1.687	47.7	136.3	113	8.74391	2.43966	62.9561	0.333914	233	55	164	14	86	178	3.957	20	27	113	0.8	.	0	1.09946	133.69		97.24	418.41	27.34	450.41	483.62	535.68	1025.32
50.6466	2	2	.	1	HCTZ/Triamterene, lisinopril	1	Simvastatin	0	-2	0	1	1	1	3	287.262	130.3	5.53806	168.8	1.688	45.7	120.85	94	11.3037	2.62357	131.269	0.330431	159	53	95	11	68	106	0.875	25	45	72	0.9	.	.	1.3524	168.66		141.73	270.82	14.91	290.5	184.18	407.6	602.16
36.5973	1	2	.	.	n/a	.	n/a	1	1	0	1	1	1	3	245.815	111.5	5.26083	160.35	1.6035	43.4	136.5	95	15.0142	3.52184	168.909	0.317035	164	36	103	25	158	128	2.403	18	29	71	0.8	.	1	1.11955	136.02		117.74	115.8	13.3	134.27	468.02	300.92	781.5
43.389	1	1	.	.	n/a	.	n/a	2	3	0	1	1	1	3	318.347	144.4	5.70374	173.85	1.7385	47.7	137.433	99	9.98468	2.4407	99.8468	0.333893	191	40	122	29	180	151	1.024	49	45	57	0.9	.	0	1.06611	200.82		172.11	183.05	34.39	222.78	359.57	302.41	673.15
53.5123	1	2	.	.	n/a	.	n/a	0	-2	0	2	1	1	3	246.036	111.6	5.2231	159.2	1.592	44.1	126.35	102	9.0033	2.2675	83.1074	0.337496	137	56	70	72	55	81	7.916	23	21	108	0.8	.	1	1.11758	117.65		79.68	210.33	26.3	241.27	425.32	405.98	845.54
51.8658	1	2	.	1	Atenolol	.	n/a	1	1	0	1	1	1	3	320.111	145.2	5.96293	181.75	1.8175	44	132.633	121	20.2466	6.04897	125.668	0.29506	156	38	88	30	185	118	2.872	32	17	103	0.7	.	1	1.15316	135.99		88.08	222.02	25.82	252.9	433.4	341.22	744.62
54.4849	2	2	.	.	n/a	.	n/a	0	-2	0	2	1	1	3	310.41	140.8	5.0771	154.75	1.5475	58.6	143.5	101	25.5108	6.36196	241.682	0.293165	201	59	129	13	82	142	2.233	26	25	96	0.6	.	1	1.4434	103.68		79.84	296.7	22.74	323.92	420.82	656.92	1089.3
52.5096	1	2	.	1	Ommesartan/HCT	.	n/a	1	1	0	1	1	1	3	278.223	126.2	5.51345	168.05	1.6805	44.6	112	91	24.4749	5.49931	314.678	0.298707	163	29	113	21	133	134	1.897	29	31	82	0.9	.	1	1.1816	111.08		86.6	241.68	22.9	271.09	240.93	336.15	591.48
54.7753	1	2	.	1	Valsartan	1	Zetia	1	1	0	2	1	1	3	239.863	108.8	5.23622	159.6	1.596	42.7	114.6	82	6.13601	1.24235	116.261	0.370137	224	43	147	34	210	181	1.959	28	34	97	0.8	.	0	0.75468	111.93		82.72	210.77	14.44	230.65	328.58	397.52	743.99
53.737	1	2	.	1	Valsartan	.	n/a	0	-2	0	1	1	1	3	285.278	129.4	5.2313	159.45	1.5945	50.9	134.033	116	57.4066	16.4424	389.932	0.261546	243	59	156	28	174	184	1.387	38	44	110	0.7	.	0	0.459915	130.83		109.82	253.74	19.9	279.45	396.52	542.16	937.14
45.9425	1	2	.	1	Atenolol, Dyazide	.	n/a	2	3	0	2	1	1	2	213.848	97	5.28872	161.2	1.612	37.3	112.8	98	11.0101	2.66418	113.247	0.329705	124	36	70	18	112	88	3.126	19	19	90	0.6	.	.	1.17216	99.74		77.51	204.79	21.66	230.91	320.23	336.41	668.42
53.6274	1	2	.	1	Atenolol, HCTZ, Lisinopril	.	n/a	2	1	0	1	1	1	3	267.641	121.4	5.51345	168.05	1.6805	43	114.9	87	10.6919	2.29679	160.379	0.336862	210	48	144	18	115	162	1.115	29	21	86	0.7	.	1	1.27603	114.45		96.86	281.86	19.08	305.14	394.34	391.16	795.14
38.3918	1	2	.	.	n/a	.	n/a	1	1	0	2	1	1	3	244.713	111	5.3691	163.65	1.6365	41.5	115.2	102	13.619	3.42998	125.714	0.318193	186	56	101	29	183	130	2.707	25	23	88	0.6	.	0	0.755267	138.82		121.7	126.25	22.08	153.69	293.22	303.78	608.59
54.5644	1	2	.	1	Metoprolol L	.	n/a		2	0	1	1	1	3	283.514	128.6	5.47244	166.8	1.668	46.2	127	110	12.2428	3.32519	93.7743	0.319563	198	32	131	35	221	166	3.957	25	25	72	0.8	.	.	0.74136	136.57		118.11	196.51	20.38	221.27	363.8	397.06	763.9
55.0986	2	2	1	1	HCTZ	1	Pravastatin	0	-2	0	2	1	1	3	230.603	104.6	5.08202	154.9	1.549	43.7	119.25	80	12.163	2.40257	257.569	0.334657	167	40	113	14	90	127	2.485	48	39	79	0.8	.	1	1.27603	108.51		92.45	234.28	16.6	255.08	240.66	299.33	550.23
51.726	1	2	.	.	n/a	.	n/a	1	1	0	2	1	1	3	290.128	131.6	5.29364	161.35	1.6135	50.6	135.067	109	18.2298	4.90629	142.668	0.303195	209	35	138	36	227	174	4.608	28	22	91	0.6	.	1	1.30256	143.17		92.81	259.97	16.78	280.04	292.96	495.4	799.34
46.1123	2	2	.	.	n/a	.	n/a	0	-2	0	1	1	1	3	308.647	140	5.33629	162.65	1.6265	53	143.8	82	21.9153	4.43718	415.238	0.307261	129	41	75	13	81	88	2.104	23	21	108	0.7	.	1	1.13634	158.33		113.94	273.32	17.14	296.51	313.8	563.8	877.6
44.1151	1	2	.	.	n/a	.	n/a	2	1	0	1	1	1	3	271.168	123	5.24443	159.85	1.5985	48.2	124.067	90	6.60117	1.46693	88.0157	0.360508	92	31	44	17	108	61	2.48	29	27	92	0.7	.	0	0.732493	126.31		101.27	262.69	18.02	285.26	378.54	401.18	792.18
32.8685	1	2	.	1	HCTZ/Triampterine	.	n/a	2	1	0	2	1	1	3	291.451	132.2	5.32809	162.4	1.624	50.2	137.833	100	16.1641	3.99112	157.272	0.311667	212	56	132	24	152	156	4.484	24	24	83	0.6	.	0	1.05108	158.41		144.59	292.8	12.35	310.48	419	441.84	943.24
38.0822	1	2	.	.	n/a	.	n/a	1	2	0	2	1	1	3	293.655	133.2	5.39042	164.3	1.643	49.2	137.6	76	31.0985	5.83577	861.19	0.296423	200	41	127	32	200	159	2.51	21	18	65	0.6	.	0	0.997511	146.45		117.44	266.33	17.32	288.91	330.54	468.96	871.48
49.3863	2	2	1	1	Valsartan, HCTZ	.	n/a	1	1	0	1	1	1	3	309.088	140.2	5.44292	165.9	1.659	51	137.4	92	23.1858	5.26689	287.823	0.30039	205	53	140	12	75	152	0.921	28	30	108	0.8	.	0	1.08322	166.7		141.64	187.23	21.88	214.17	390.44	380.74	783
53.6	2	2	.	1	Losartan/HCTZ	.	n/a	0	-2	0	1	1	1	2	206.352	93.6	5.15092	157	1.57	37.9	114.9	79	15.1558	2.95632	341.006	0.324864	207	44	148	15	93	163	2.567	27	31	70	0.8	.	1	1.29737	116.37		98.36	95.48	15.81	116.16	233.35	258.14	502.71
39.1781	1	1	.	.	n/a	.	n/a	3	2	0	1	1	1	3	354.062	160.6	5.9941	182.7	1.827	48.2	148.9	96	20.1738	4.78195	220.078	0.304223	201	48	135	18	112	153	2.72	32	49	69	0.8	.	0	0.656165	196.16		164.63	232.45	17.78	257.03	548.54	323.02	885.32
52.0658	1	2	1	.	n/a	.	n/a	1	2	0	1	1	1	3	278.664	126.4	5.50525	167.8	1.678	45	131.733	84	11.4651	2.37796	196.545	0.335159	217	48	137	32	199	169	2.057	27	25	81	0.9	.	1	1.22717	126.57		110.56	205.35	17.67	239.19	222.82	480.42	933.36
49.4192	1	2	.	.	n/a	.	n/a	1	1	0	1	1	1	2	227.958	103.4	5.37074	163.7	1.637	38.6	108.733	85	6.57256	1.37943	107.551	0.364013	213	66	122	25	156	147	2.647	24	26	115	0.6	.	1	1.31559	123.02		104.09	120.87	19.24	145.2	287.8	332.36	631.04
50.8822	2	2	.	1	HCTZ	.	n/a	1	1	0	2	1	1	2	235.894	107	5.5479	169.1	1.691	37.5	102.75	81	6.0724	1.21448	121.448	0.371492	190	48	128	14	86	142	3.69	29	21	111	0.9	.	1	1.27871	170.91		136.84	197.56	16.5	219.83	193.82	243.84	447.56
50.4795	1	2	.	.	n/a	.	n/a	0	-2	0	2	1	1	3	282.191	128	4.94915	150.85	1.5085	56.4	137.067	89	7.34236	1.61351	101.663	0.355211	187	46	121	20	124	141	4.517	22	25	74	0.6	.	0	1.08255	138.13		116.09	304.19	20.51	329.43	573.8	558.16	1149.1
42.011	2	2	.	.	n/a	.	n/a	1	1	0	1	1	1	3	248.681	112.8	5.37566	163.85	1.6385	41.9	126.5	94	26.7825	6.21619	311.023	0.294033	186	33	137	16	98	153	1.31	21	18	81	0.7	.	1	1.12437	151.5		131.57	183.71	19.8	219	228.06	331.48	559.54
51.8849	2	1	.	1	Valsartan	.	n/a	0	-2	0	2	1	1	3	291.892	132.4	5.67586	173	1.73	44.2	129.25	107	16.7803	4.43332	137.294	0.307297	222	38	166	18	115	184	1.747	26	26	89	1	.	0	1.02542	189.41		168.79	195.81	23.61	215.43	451.34	315.79	779.34
53.2356	2	2	.	.	n/a	.	n/a	1	1	0	2	1	1	3	302.474	137.2	5.85302	178.4	1.784	43.1	118.333	86	.	.	.	.	215	67	134		68	148	0.99	13	32	71	0.8	.	1	1.34127	154.45		124.47	316.74	18.15	340.14	539.9	559.6	1104.86
38.2247	2	2	.	.	n/a	.	n/a	2	3	0	2	1	1	3	306.883	139.2	5.54462	169	1.69	48.7	127.6	99	18.4209	4.50287	184.209	0.30666	143	43	86	14	90	100	4.645	40	17	70	0.7	.	0	0.84651	145.66		125.32	367.3	22.35	395.02	345.34	562.88	911.09
45.4795	2	2	.	.	n/a	.	n/a	0	-2	0	1	1	1	3	269.405	122.2	5.6004	170.7	1.707	41.9	113.367	95	17.1715	4.02787	193.179	0.311281	192	54	115	23	142	138	1.932	28	22	73	0.8	.	1	1.23932	98.01		79.92	180.1	27.01	211.24	229.78	344.78	586.32
43.6767	2	2	.	.	n/a	.	n/a	1	1	0	2	1	1	2	222.667	101	5.40847	164.85	1.6485	37.2	105.55	84	6.96685	1.44498	119.432	0.361361	160	55	97	8	50	105	1.816	19	19	74	0.8	.	1	1.27259	133.64		109.41	186.78	20.74	222.92	278.83	235.74	524.87
36.3671	1	2	1	.	n/a	.	n/a	1	1	0	1	1	1	3	301.151	136.6	5.51509	168.1	1.681	48.3	139.4	102	21.8938	5.51398	202.096	0.298604	218	37	157	24	153	181	1.894	15	29	96	0.6	.	0	1.0035	161.56		123.41	139.51	28.28	171.74	332.5	243.41	601.66
40.6658	1	2	.	.	n/a	.	n/a	2	1	0	2	1	1	2	243.39	110.4	5.67093	172.85	1.7285	37.1	110.5	94	7.95072	1.84535	92.3309	0.348004	210	50	145	15	96	160	4.938	24	35	59	0.9	.	1	1.21837	135.98		105.27	263.73	18.23	286.67	351.67	241.6	605.83
53.9699	1	2	.	.	n/a	.	n/a	2	2	0	1	1	1	2	238.099	108	5.3937	164.4	1.644	39.9	124.75	105	23.3926	6.06474	200.508	0.294962	169	45	109	15	93	124	0.226	26	33	105	0.7	.	0	1.09759	116.08		89.29	123.32	11.87	139.13	242.11	243.16	595.3
54.5151	1	2	.	.	n/a	.	n/a	1	1	0	2	1	1	3	232.808	105.6	5.31332	161.95	1.6195	40.2	112.4	74	5.49679	1.00435	179.895	0.383239	265	98	152	15	96	167	3.014	28	37	86	0.9	.	1	1.22169	117.46		98.09	291.37	14.23	310.05	471.24	407.66	887.9
38.0658	1	2	.	.	n/a	.	n/a	2	1	0	2	1	1	3	225.312	102.2	5.20013	158.5	1.585	40.7	111.6	94	15.5813	3.6164	180.944	0.315883	197	40	143	14	90	157	2.089	20	25	68	0.7	.	1	1.22869	136.3		124.28	188.46	8.69	200.2	242.97	348.14	601.54
47.2274	2	2	.	.	n/a	.	n/a	2	1	0	1	1	1	2	218.257	99	5.32481	162.3	1.623	37.5	119.8	104	30.1895	7.75237	265.079	0.285968	162	43	79	40	252	119	2.05	25	19	82	0.8	.	1	1.17659	152.41		138.48	93.55	14.93	112.78	195.51	349.62	545.13
54.5233	1	2	1	1	Lisinopril	1	Simvastatin	2	1	0	1	1	1	2	212.966	96.6	5.31496	162	1.62	36.8	107.2	101	20.4012	5.08772	193.275	0.301752	205	50	126	29	183	155	1.95	18	36	85	0.7	.	1	1.1381	111.14		91.13	153.76	15.17	173.45	224.8	262.97	498.27
50.3479	2	2	.	.	n/a	.	n/a	0	-2	0	2	1	1	3	254.854	115.6	5.54134	168.9	1.689	40.5	123.7	104	21.1878	5.44081	186.039	0.299122	206	57	133	16	103	149	0.902	27	36	125	1	.	1	1.21164	112.4		91.82	261.83	17.15	282.76	248.04	465.55	720.91
46.0822	1	1	.	.	n/a	1	Fish Oil	3	1	0	1	1	1	3	388.454	176.2	5.93996	181.05	1.8105	53.7	161.8	83	45.425	9.30932	817.65	0.279613	171	41	116	14	85	130	2.347	29	43	60	1.2	.	0	0.505837	226.94		190.98	175.91	29.53	221.24	478.59	371.97	850.56
40.5342	2	2	1	.	n/a	.	n/a	1	2	0	2	1	1	3	287.042	130.2	5.76772	175.8	1.758	42.1	125.55	89	29.2273	6.42278	404.685	0.292811	167	32	116	19	118	135	0.857	20	37	71	0.9	.	0	0.989987	176.57		157.47	220.29	10.65	241.5	309.37	325.19	644.84
55.2027	1	2	.	1	Catapres, Valsartan, Amlodipine	.	n/a	0	-2	0	1	1	1	2	222.667	101	5.3166	162.05	1.6205	38.4	115.75	100	10.0562	2.483	97.8437	0.333063	229	64	149	16	99	165	2.004	27	43	100	0.8	.	1	1.19326	121.02		99.5	106.74	13.64	124.86	328.93	182.35	521.24
50.8959	1	2	.	.	n/a	.	n/a	1	1	0	2	1	1	2	252.649	114.6	5.63156	171.65	1.7165	38.9	114.6	79	9.00719	1.75696	202.662	0.350605	194	58	123	13	79	136	4.459	24	27	75	1.1	.	1	1.49557	110.44		92.58	205.96	17.03	227.57	395.18	330.98	726.16
54.1726	2	2	.	1	HCTZ/Lisinopril	.	n/a	2	1	0	1	1	1	3	286.601	130	5.3855	164.15	1.6415	48.2	134.25	85	18.8841	3.96334	309.013	0.311962	131	48	64	19	117	83	1.068	23	33	87	1	.	0	1.0507	130.73		106.56	301.07	20.05	325.59	327.27	468.01	795.23
54.9425	1	2	.	.	n/a	1	Lipitor	3	1	0	2	1	1	3	229.501	104.1	5.09187	155.2	1.552	43.2	112.95	101	14.7761	3.68491	139.984	0.315072	157	41	96	20	123	116	1.837	25	39	85	0.8	.	1	1.19896	118.89		100.94	228.24	15.42	247.89	259.74	334.88	604.18
37.074	1	1	.	.	n/a	.	n/a	2	1	0	2	1	1	2	235.674	106.9	5.60532	170.85	1.7085	36.7	117.1	92	6.75998	1.5356	83.917	0.357944	189	45	135	9	58	144	1.138	26	40	106	1.1	.	1	1.11031	154.07		131.34	154.24	18.82	178.41	322.38	220.76	553.42
42.7507	1	1	.	.	n/a	.	n/a	2	3	0	1	1	1	3	315.04	142.9	5.87435	179.05	1.7905	44.5	139.8	120	15.0732	4.46614	95.1993	0.306994	247	40	183	24	153	207	5.292	35	52	58	1	.	0	0.961631	203.35		180.2	90.55	18.2	113.71	407.68	244.89	664.96
53.7397	1	2	1	.	n/a	.	n/a	0	-2	0	2	1	1	3	222.667	101	5.06562	154.4	1.544	42.3	123.4	112	19.8641	5.49329	145.941	0.298749	199	42	135	22	138	157	3.056	29	27	90	0.9	.	1	1.10366	116.21		95.54	158.57	16.06	178.62	219.64	264.75	474.39
35.5068	2	2	.	.	n/a	.	n/a				3	3	3	0	161.378	73.2	5.5479	169.1	1.691	25.5991	85.7	83	3.27905	0.672003	59.0229	0.410707	203	48	142	13	63	155	1.798	18	16	48	0.7	37.2	.	.	.	.	.	.	.	.	.	.	.
48.9233	1	1	1	.	n/a	.	n/a				3	3	3	-1	151.678	68.8	5.72671	174.55	1.7455	22.5813	77.55	99	4.39511	1.07436	43.9511	0.378988	139	29	97	13	65	110	0.659	19	12	56	0.8	42.9	.	.	.	.	.	.	.	.	.	.	.
38.5205	1	2	.	.	n/a	.	n/a				3	3	3	0	173.724	78.8	5.75131	175.3	1.753	25.6426	84.8	86	1.10697	0.23506	17.3264	0.505399	243	89	142	12	59	154	2.023	17	11	48	0.7	41	.	.	.	.	.	.	.	.	.	.	.
51.2575	1	2	.	.	n/a	.	n/a				3	3	3	1	213.848	97	5.54626	169.05	1.6905	33.9423	108.1	100	5.7051	1.40867	55.5091	0.36281	194	54	125	15	76	140	0.373	31	25	50	0.7	33	.	.	.	.	.	.	.	.	.	.	.
35.6767	1	2	1	.	n/a	.	n/a				3	3	3	-1	112.877	51.2	5.11483	155.9	1.559	21.0658	70.2	88	3.52364	0.765631	50.7405	0.401369	163	52	95	16	82	111	0.873	17	12	29	0.8	33.6	.	.	.	.	.	.	.	.	.	.	.
54.0219	2	2	.	.	n/a	.	n/a				3	3	3	0	176.811	80.2	5.61844	171.25	1.7125	27.3472	88.75	104	5.50965	1.41482	48.3774	0.362561	195	39	136	20	100	156	3.587	19	14	94	1	38.7	.	.	.	.	.	.	.	.	.	.	.
53.4137	1	1	.	.	n/a	.	n/a				3	3	3	-1	176.37	80	6.08268	185.4	1.854	23.274	93.05	96	4.87461	1.15546	53.1775	0.374502	196	49	136	11	54	147	2.083	27	24	61	1	40.8	.	.	.	.	.	.	.	.	.	.	.
49.0301	2	2	.	.	n/a	.	n/a				3	3	3	0	158.292	71.8	5.48392	167.15	1.6715	25.6987	89.7	100	7.80922	1.9282	75.9816	0.345709	223	42	173	8	42	181	0.373	32	29	84	0.8	34.9	.	.	.	.	.	.	.	.	.	.	.
50.5123	1	2	.	.	n/a	.	n/a				3	3	3	0	163.142	74	5.36581	163.55	1.6355	27.665	89.9	97	3.32799	0.797075	35.2376	0.398572	202	58	133	11	55	144	2.492	21	20	83	0.9	37.1	.	.	.	.	.	.	.	.	.	.	.
50.326	1	2	.	.	n/a	.	n/a				3	3	3	-1	108.908	49.4	4.91634	149.85	1.4985	21.9995	69.15	95	0.569759	0.133647	6.40978	0.576896	163	77	72	14	69	86	1.557	23	24	52	0.7	39.7	.	.	.	.	.	.	.	.	.	.	.
37.8082	1	2	.	.	n/a	1	Simvastatin	1	1	0	2	1	1	2	206.352	93.6	5.25755	160.25	1.6025	36.4	117.45	82	8.88076	1.79808	168.267	0.349374	193	50	127	16	102	143	3.668	25	32	100	0.7	.	1	1.13552	107.41		92.53	147.05	14.51	165.97	360.18	292.7	653.88
51.5178	1	2	.	.	n/a	.	n/a	2	1	0	2	1	1	3	219.58	99.6	4.89338	149.15	1.4915	44.9	123.45	96	15.5011	3.67433	169.103	0.315196	313	60	228	25	157	253	7.556	30	33	90	0.8	.	0	0.521431	131.6		112.56	180.6	13.4	197.98	313.78	363.03	676.81
47.5945	1	1	.	.	n/a	.	n/a				3	3	3	-1	172.401	78.2	5.85958	178.6	1.786	24.5157	92.5	86	8.10844	1.72179	126.915	0.351687	174	27	107	40	200	147	3.264	22	30	65	1	46.9	.	.	.	.	.	.	.	.	.	.	.
45.2027	2	1	.	.	n/a	.	n/a				3	3	3	-1	146.387	66.4	5.90715	180.05	1.8005	20.4824	74.15	87	.	.	.	.	166	66	92	8	39	100	2.361	34	25	78	1	41.6	.	.	.	.	.	.	.	.	.	.	.
51.5589	2	2	1	.	n/a	.	n/a				3	3	3	1	229.721	104.2	5.77428	176	1.76	33.6389	107.6	106	8.58742	2.24757	71.8947	0.337933	216	53	152	11	54	163	1.13	20	14	63	0.9	39.9	.	.	.	.	.	.	.	.	.	.	.
50.411	2	2	1	.	n/a	.	n/a				3	3	3	-1	125.663	57	5.49541	167.5	1.675	20.3163	78.35	93	3.08939	0.709415	37.0727	0.406776	169	66	93	10	51	103	0.762	30	25	67	0.7	37.4	.	.	.	.	.	.	.	.	.	.	.
52.7205	2	2	.	.	n/a	.	n/a				3	3	3	0	153.442	69.6	5.46752	166.65	1.6665	25.061	84.65	90	7.49806	1.66623	99.9741	0.353458	244	49	188	7	37	195	1.152	28	25	86	0.7	39.8	.	.	.	.	.	.	.	.	.	.	.
47.3233	2	2	1	.	n/a	.	n/a				3	3	3	-1	130.514	59.2	5.08694	155.05	1.5505	24.6251	82.95	85	5.26496	1.10499	86.1539	0.377243	149	49	82	18	92	100	2.353	20	17	83	0.8	41.4	.	.	.	.	.	.	.	.	.	.	.
52.2658	2	2	.	.	n/a	.	n/a				3	3	3	0	178.574	81	5.63484	171.75	1.7175	27.4594	92.5	88	8.65432	1.88044	124.622	0.347016	193	67	118	8	42	126	1.963	23	22	37	0.9	36.9	.	.	.	.	.	.	.	.	.	.	.
38.0301	1	2	.	.	n/a	.	n/a				3	3	3	-1	125.222	56.8	5.33629	162.65	1.6265	21.4704	74.25	92	2.91729	0.662693	36.2146	0.411731	166	55	78	33	167	111	1.363	18	13	39	0.6	38.5	.	.	.	.	.	.	.	.	.	.	.
52.1671	1	2	.	.	n/a	.	n/a				3	3	3	-1	119.931	54.4	5.20997	158.8	1.588	21.5724	69.75	94	6.87077	1.5947	79.7896	0.355855	214	50	153	11	55	164	1.217	18	15	35	0.8	42	.	.	.	.	.	.	.	.	.	.	.
51.0301	1	2	.	.	n/a	.	n/a				3	3	3	0	130.514	59.2	5.0082	152.65	1.5265	25.4055	74.8	98	4.06359	0.983289	41.7969	0.384595	200	60	130	10	48	140	2.212	18	17	60	0.7	37.9	.	.	.	.	.	.	.	.	.	.	.
44.7918	2	2	1	.	n/a	.	n/a				3	3	3	0	167.992	76.2	5.26247	160.4	1.604	29.6174	97.45	98	8.11453	1.96352	83.4637	0.344769	135	53	72	10	51	82	0.619	18	16	73	0.8	39.8	.	.	.	.	.	.	.	.	.	.	.
51.0137	1	2	1	.	n/a	.	n/a				3	3	3	-1	126.545	57.4	5.15256	157.05	1.5705	23.2721	72.15	102	2.24274	0.564838	20.7022	0.42384	188	50	128	10	50	138	1.433	17	13	45	0.6	44.5	.	.	.	.	.	.	.	.	.	.	.
46.7589	1	2	.	.	n/a	.	n/a				3	3	3	0	149.473	67.8	5.38714	164.2	1.642	25.1468	83.8	90	6.78407	1.50757	90.4543	0.358972	171	78	72	21	103	93	1.785	23	20	49	0.9	39.4	.	.	.	.	.	.	.	.	.	.	.
48.2356	1	2	1	.	n/a	.	n/a				3	3	3	0	140.655	63.8	5.23622	159.6	1.596	25.047	85.8	90	7.15645	1.59032	95.4193	0.356006	161	68	88	5	25	93	1.444	19	25	39	0.5	34.9	.	.	.	.	.	.	.	.	.	.	.
39.2932	1	2	.	.	n/a	.	n/a				3	3	3	-1	157.851	71.6	5.74147	175	1.75	23.3796	88.1	92	5.08169	1.15436	63.083	0.37456	191	61	110	20	98	130	5.594	23	22	60	0.6	38.5	.	.	.	.	.	.	.	.	.	.	.
45.3671	1	2	.	.	n/a	.	n/a				3	3	3	0	156.969	71.2	5.53806	168.8	1.688	24.9882	82.75	98	4.81379	1.16482	49.5132	0.374012	167	75	78	14	72	92	1.1	19	16	32	0.7	34.6	.	.	.	.	.	.	.	.	.	.	.
47.6192	1	2	.	.	n/a	.	n/a				3	3	3	1	186.07	84.4	5.24934	160	1.6	32.9687	104.7	93	22.2377	5.10644	266.853	0.301607	206	49	133	24	118	157	2.707	46	78	74	0.8	39.4	.	.	.	.	.	.	.	.	.	.	.
53.1151	1	2	.	.	n/a	.	n/a				3	3	3	0	162.701	73.8	5.49541	167.5	1.675	26.3043	89.15	87	9.81279	2.10793	147.192	0.341144	218	60	144	14	68	158	2.051	18	21	61	0.8	38.5	.	.	.	.	.	.	.	.	.	.	.
52.8904	1	2	.	.	n/a	.	n/a				3	3	3	1	203.707	92.4	5.5643	169.6	1.696	32.1233	101.95	103	6.9541	1.76857	62.5869	0.350253	249	52	180	17	86	197	1.72	25	27	91	0.8	36.5	.	.	.	.	.	.	.	.	.	.	.
35.6164	1	2	.	.	n/a	.	n/a				3	3	3	-1	158.292	71.8	6.0105	183.2	1.832	21.3931	77.65	96	3.0764	0.729221	33.5607	0.404807	211	74	124	13	67	137	1.548	16	11	52	1	40.5	.	.	.	.	.	.	.	.	.	.	.
43.4767	1	2	.	.	n/a	.	n/a				3	3	3	-1	134.923	61.2	5.43799	165.75	1.6575	22.2764	73.4	86	2.34599	0.498162	36.7199	0.433872	264	59	192	13	66	205	1.242	28	41	107	0.8	39.9	.	.	.	.	.	.	.	.	.	.	.
33.3808	1	2	.	.	n/a	.	n/a				3	3	3	-1	138.45	62.8	5.43471	165.65	1.6565	22.8864	78.05	89	8.71457	1.91505	120.663	0.346064	192	38	137	17	84	154	1.27	23	16	52	0.7	40.9	.	.	.	.	.	.	.	.	.	.	.
36.6822	1	2	.	.	n/a	.	n/a				3	3	3	1	180.779	82	5.15912	157.25	1.5725	33.1614	90.35	74	6.89973	1.26069	225.81	0.369267	267	34	191	42	212	233	1.266	24	27	77	0.7	38.5	.	.	.	.	.	.	.	.	.	.	.
47.7589	1	2	.	.	n/a	.	n/a				3	3	3	-1	128.309	58.2	5.26411	160.45	1.6045	22.607	72.75	91	3.19585	0.718081	41.0895	0.405905	243	73	155	15	74	170	0.782	20	13	57	0.9	36.2	.	.	.	.	.	.	.	.	.	.	.
36.7123	1	2	.	.	n/a	.	n/a				3	3	3	-1	123.9	56.2	5.37402	163.8	1.638	20.9464	74.95	90	4.03937	0.897638	53.8583	0.39054	240	64	163	13	67	176	1.48	17	14	46	0.6	40.6	.	.	.	.	.	.	.	.	.	.	.
36	2	2	.	.	n/a	.	n/a				3	3	3	-1	113.317	51.4	5.14108	156.7	1.567	20.9327	71.7	87	2.8378	0.609602	42.567	0.417973	125	40	76	9	45	85	0.64	17	10	44	0.6	37.3	.	.	.	.	.	.	.	.	.	.	.
38.2959	1	2	.	.	n/a	.	n/a				3	3	3	-1	136.246	61.8	5.33793	162.7	1.627	23.346	79.45	90	4.63699	1.03044	61.8266	0.38161	146	81	61	4	22	65	2.46	15	15	34	0.8	40.4	.	.	.	.	.	.	.	.	.	.	.
53.9205	1	2	1	.	n/a	.	n/a				3	3	3	-1	138.45	62.8	5.29528	161.4	1.614	24.1075	82.8	87	5.11207	1.09815	76.6811	0.377627	262	76	172	14	70	186	1.614	25	21	44	0.9	42.6	.	.	.	.	.	.	.	.	.	.	.
32.2192	1	2	.	.	n/a	.	n/a				3	3	3	-1	140.214	63.6	5.65617	172.4	1.724	21.3985	69.35	79	4.45708	0.869405	100.284	0.392669	176	44	124	8	42	132	1.956	28	27	34	0.8	41.1	.	.	.	.	.	.	.	.	.	.	.
46.5534	1	2	.	.	n/a	.	n/a				3	3	3	1	171.519	77.8	5.2231	159.2	1.592	30.6968	92.2	94	17.7945	4.13008	206.646	0.31023	226	40	136	50	248	186	1.962	25	24	58	0.9	41.3	.	.	.	.	.	.	.	.	.	.	.
44.7041	1	2	.	.	n/a	.	n/a				3	3	3	1	177.251	80.4	5.27887	160.9	1.609	31.0559	93.6	97	6.19698	1.48421	65.615	0.359848	175	43	117	15	73	132	1.064	28	48	70	0.9	43.1	.	.	.	.	.	.	.	.	.	.	.
42.4247	2	2	.	.	n/a	.	n/a				3	3	3	1	191.361	86.8	5.27067	160.65	1.6065	33.6324	75.1	71	2.36832	0.415186	106.574	0.449297	173	76	88	9	47	97	2.084	21	11	47	0.8	33.6	.	.	.	.	.	.	.	.	.	.	.
53.063	2	1	1	.	n/a	.	n/a				3	3	3	1	208.557	94.6	5.63976	171.9	1.719	32.014	104.8	93	12.4567	2.86043	149.48	0.326383	208	42	139	27	134	166	2.108	31	28	64	1.4	47.6	.	.	.	.	.	.	.	.	.	.	.
54.9096	2	2	.	.	n/a	.	n/a				3	3	3	1	219.139	99.4	5.82513	177.55	1.7755	31.5315	113.4	93	12.2433	2.81143	146.92	0.327184	189	30	134	25	124	159	1.432	23	20	65	0.7	33.9	.	.	.	.	.	.	.	.	.	.	.
35.0767	2	2	.	1	HCTZ, Amlodipine, Lisinopril	.	n/a	1	1	0	2	1	1	3	295.64	134.1	5.79233	176.55	1.7655	43	141.3	86	20.077	4.26327	314.249	0.308909	153	35	105	13	84	118	1.044	20	25	69	0.8	.	1	1.30343	148.02		110.96	247.33	27.33	279.55	377.7	353.04	740.2
47.5808	1	2	.	.	n/a	.	n/a	3	1	0	2	1	1	3	261.909	118.8	5.41831	165.15	1.6515	43.6	114.75	96	13.4121	3.17917	146.314	0.321567	198	39	143	16	103	159	1.473	23	36	108	0.8	.	1	1.17512	131.28		104.86	196.83	17.23	217.78	282.04	378.26	669.18
40.3945	1	2	.	.	n/a	.	n/a	2	2	0	2	1	1	3	268.082	121.6	5.5397	168.85	1.6885	42.6	125.6	79	7.96272	1.55322	179.161	0.35731	164	40	106	18	114	124	0.897	18	30	75	0.8	.	1	1.21989	97.57		81.62	232.44	15.78	265.02	339.07	413.67	764.15
41.0027	1	2	1	.	n/a	.	n/a	1	1	0	1	1	1	3	235.012	106.6	5.29856	161.5	1.615	40.9	114.733	105	25.6137	6.64059	219.546	0.291574	223	33	133	57	356	190	2.033	24	45	113	0.8	.	0	0.496178	121.58		102.58	132.85	15.22	152.48	359.07	358.24	728.02
51.1699	1	2	.	.	n/a	.	n/a				3	3	3	0	147.71	67	5.21982	159.1	1.591	26.4688	83.35	95	4.5774	1.07371	51.4958	0.379026	242	60	166	16	78	182	1.079	26	30	43	0.9	41.8	.	.	.	.	.	.	.	.	.	.	.
46.7068	2	2	.	.	n/a	.	n/a				3	3	3	0	160.937	73	5.52657	168.45	1.6845	25.7265	91.35	81	2.57271	0.514541	51.4541	0.431244	194	46	131	17	84	148	1.308	30	27	75	1	39.7	.	.	.	.	.	.	.	.	.	.	.
39.674	1	2	.	.	n/a	.	n/a				3	3	3	1	195.77	88.8	5.6168	171.2	1.712	30.2974	93.9	88	3.84735	0.835968	55.4019	0.395312	168	75	81	12	59	93	2.909	23	21	51	1	38	.	.	.	.	.	.	.	.	.	.	.
55.1479	2	1	.	.	n/a	.	n/a				3	3	3	0	195.77	88.8	5.78412	176.3	1.763	28.5699	98.25	91	5.56509	1.25043	71.5512	0.369752	134	46	70	18	92	88	1.377	27	27	55	1	41.4	.	.	.	.	.	.	.	.	.	.	.
52.2301	2	2	1	.	n/a	.	n/a				3	3	3	0	170.638	77.4	5.29692	161.45	1.6145	29.6937	105.7	100	6.29748	1.55493	61.2728	0.357249	195	47	124	24	120	148	1.153	21	22	71	0.8	40.5	.	.	.	.	.	.	.	.	.	.	.
54.2438	1	2	.	.	n/a	.	n/a				3	3	3	-1	130.954	59.4	5.21982	159.1	1.591	23.4664	75.95	89	4.4982	0.988492	62.2827	0.384257	205	55	143	7	36	150	1.421	23	18	58	0.6	38.7	.	.	.	.	.	.	.	.	.	.	.
44.7699	2	2	.	.	n/a	.	n/a				3	3	3	1	170.638	77.4	5.16568	157.45	1.5745	31.2216	96.7	93	11.1077	2.55065	133.292	0.331773	189	43	110	36	178	146	1.829	25	21	50	0.6	37.6	.	.	.	.	.	.	.	.	.	.	.
55.9397	2	2	1	.	n/a	.	n/a				3	3	3	1	219.139	99.4	5.625	171.45	1.7145	33.8152	119.45	102	3.87125	0.974981	35.7346	0.385141	259	50	184	25	125	209	1.788	13	15	94	0.8	42.2	.	.	.	.	.	.	.	.	.	.	.
50.6822	1	2	1	.	n/a	.	n/a				3	3	3	1	184.306	83.6	5.43635	165.7	1.657	30.4482	102.05	94	4.24898	0.986183	49.343	0.384407	238	69	151	18	91	169	2.43	24	17	64	0.9	39.3	.	.	.	.	.	.	.	.	.	.	.
31.4137	1	2	.	.	n/a	.	n/a				3	3	3	-1	128.75	58.4	5.21654	159	1.59	23.1004	69.05	88	3.60942	0.784268	51.9756	0.399693	181	58	116	7	36	123	2.039	18	14	40	0.7	41.2	.	.	.	.	.	.	.	.	.	.	.
51.3233	1	2	.	.	n/a	.	n/a				3	3	3	-1	124.341	56.4	5.51181	168	1.68	19.983	76.35	84	4.32941	0.897951	74.2184	0.390517	196	66	110	20	102	130	1.043	20	13	46	0.6	37.4	.	.	.	.	.	.	.	.	.	.	.
38.6438	1	2	1	.	n/a	.	n/a				3	3	3	0	153.882	69.8	5.47572	166.9	1.669	25.0578	82.75	85	5.69123	1.19446	93.1292	0.372491	215	69	135	11	53	146	5.818	23	22	40	0.8	39.5	.	.	.	.	.	.	.	.	.	.	.
48.4027	1	1	.	.	n/a	.	n/a				3	3	3	1	228.84	103.8	5.65945	172.5	1.725	34.8834	118.65	113	14.0627	3.92368	101.252	0.312388	157	30	95	32	158	127	1.325	68	95	80	0.9	44.2	.	.	.	.	.	.	.	.	.	.	.
52.9452	2	2	.	.	n/a	.	n/a				3	3	3	1	194.007	88	5.54134	168.9	1.689	30.8477	100.75	85	8.7419	1.83472	143.049	0.348308	179	57	115	7	36	122	0.837	21	18	65	0.9	37.3	.	.	.	.	.	.	.	.	.	.	.
42.274	2	1	.	.	n/a	.	n/a				3	3	3	-1	140.214	63.6	5.56923	169.75	1.6975	22.0718	79.9	100	2.12751	0.52531	20.7001	0.429577	211	53	148	10	48	158	2.292	21	6	54	1.1	42.5	.	.	.	.	.	.	.	.	.	.	.
39.6356	2	2	1	.	n/a	.	n/a				3	3	3	0	168.433	76.4	5.35433	163.2	1.632	28.6849	101.45	90	6.97611	1.55025	93.0148	0.357417	176	48	83	45	227	128	2.094	32	26	60	0.8	33.6	.	.	.	.	.	.	.	.	.	.	.
41.6247	2	1	1	.	n/a	.	n/a				3	3	3	1	230.603	104.6	5.91864	180.4	1.804	32.1409	106.95	102	9.01492	2.27042	83.2146	0.337432	198	37	141	20	100	161	0.896	25	20	91	1.1	43.4	.	.	.	.	.	.	.	.	.	.	.
48.9781	2	2	.	1	Lisinopril, Metoprolol	.	n/a	0	-2	0	2	1	1	3	283.514	128.6	5.25919	160.3	1.603	50	133.75	79	8.93928	1.74371	201.134	0.351009	208	56	137	15	93	152	2.638	18	15	85	1.1	.	1	1.34685	129.71		98.87	351.18	12.9	368.81	525.18	392.54	917.72
31.6685	1	2	.	.	n/a	.	n/a				3	3	3	0	154.323	70	5.04593	153.8	1.538	29.5928	88.95	97	4.2039	1.00686	44.5119	0.383079	121	35	67	19	97	86	1.528	13	20	65	0.8	39.9	.	.	.	.	.	.	.	.	.	.	.
48.2603	2	1	1	.	n/a	.	n/a				3	3	3	1	227.517	103.2	5.92192	180.5	1.805	31.6756	109.7	81	13.4687	2.69373	269.373	0.329185	196	90	100	6	31	106	3.032	26	40	52	0.9	42.2	.	.	.	.	.	.	.	.	.	.	.
38.526	1	1	.	.	n/a	.	n/a				3	3	3	1	228.399	103.6	5.81857	177.35	1.7735	32.938	123.9	93	15.225	3.49612	182.7	0.317355	202	30	137	35	173	172	3.289	23	23	43	1.2	39.1	.	.	.	.	.	.	.	.	.	.	.
45.1589	1	2	.	.	n/a	.	n/a				3	3	3	0	173.724	78.8	5.41339	165	1.65	28.944	94.3	93	6.49897	1.49236	77.9877	0.359541	259	46	184	29	145	213	0.945	27	23	75	0.8	40.3	.	.	.	.	.	.	.	.	.	.	.
33.7945	1	2	1	.	n/a	.	n/a				3	3	3	-1	133.159	60.4	5.16568	157.45	1.5745	24.3642	85.6	92	3.0476	0.692294	37.8323	0.408539	235	74	147	14	68	161	0.288	32	45	47	0.9	40.8	.	.	.	.	.	.	.	.	.	.	.
52.3808	1	2	.	.	n/a	.	n/a				3	3	3	0	153.442	69.6	5.12467	156.2	1.562	28.5264	88.9	81	3.43628	0.687256	68.7256	0.409069	259	40	184	35	177	219	1.635	21	15	60	0.8	38.8	.	.	.	.	.	.	.	.	.	.	.
32.0658	2	2	.	.	n/a	.	n/a				3	3	3	1	197.975	89.8	5.41995	165.2	1.652	32.9046	101.25	102	21.8252	5.49672	201.464	0.298725	230	40	182	8	40	190	1.111	17	14	42	0.6	38.5	.	.	.	.	.	.	.	.	.	.	.
37.5562	2	2	.	.	n/a	.	n/a				3	3	3	1	173.724	78.8	5.22802	159.35	1.5935	31.0329	85.5	85	2.15785	0.452882	35.3102	0.441805	188	53	121	14	69	135	1.456	21	19	48	0.6	42.7	.	.	.	.	.	.	.	.	.	.	.
51.8932	2	2	.	.	n/a	.	n/a				3	3	3	0	172.842	78.4	5.48885	167.3	1.673	28.0107	83.7	85	4.24969	0.89191	69.5404	0.390965	277	100	165	12	60	177	0.732	20	12	51	0.8	32.7	.	.	.	.	.	.	.	.	.	.	.
45.6466	1	2	.	.	n/a	.	n/a				3	3	3	0	166.669	75.6	5.35761	163.3	1.633	28.3498	89.25	94	2.65531	0.616293	30.8358	0.417146	234	71	143	20	101	163	1.399	18	14	49	0.9	39	.	.	.	.	.	.	.	.	.	.	.
46.7863	2	2	.	.	n/a	.	n/a	0	-2	0	1	1	1	3	272.932	123.8	5.69062	173.45	1.7345	41.2	129.3	95	21.9854	5.15707	247.336	0.301218	210	51	144	15	91	159	2.014	27	33	79	0.6	.	0	0.466692	158.78		134.61	148.12	19.04	171.84	320.5	349.87	685.37
37.6822	1	1	1	.	n/a	.	n/a				3	3	3	0	153.001	69.4	5.44291	165.9	1.659	25.2154	93	92	5.1014	1.15884	63.3278	0.374325	139	38	88	13	66	101	1.432	26	19	47	0.9	39.5	.	.	.	.	.	.	.	.	.	.	.
47.7041	1	1	.	1	Valsartan/HCTZ	1	Lipitor	1	2	0	2	1	1	3	265.436	120.4	5.67914	173.1	1.731	40.1	117.65	94	15.5769	3.61539	180.894	0.315895	197	41	115	41	255	156	1.121	26	44	68	1	.	0	0.896181	192.82		169.74	131.89	28.58	167.9	278.57	222.91	501.48
47.5014	1	2	.	.	n/a	.	n/a	3	1	0	1	1	1	3	276.9	125.6	5.46752	166.65	1.6665	45.3	132.55	121	17.4058	5.20026	108.036	0.300889	158	41	103	14	87	117	2.036	28	37	75	0.8	.	0	0.544442	139.87		122.16	246.9	9.94	259.34	334.8	410.68	745.48
55.6219	1	2	.	.	n/a	1	Simvastatin	2	1	0	1	1	1	3	247.799	112.4	5.24935	160	1.6	43.9	123.45	83	13.831	2.83449	248.957	0.326805	218	61	139	18	112	157	2.542	24	25	97	0.8	.	1	1.1911	126.76		109.61	189.61	11.08	205.6	349.08	388.82	737.9
39.0877	1	2	.	.	n/a	.	n/a	2	2	0	1	1	1	3	272.932	123.8	5.50197	167.7	1.677	44	114.8	86	7.90478	1.67855	123.727	0.353059	201	53	129	19	118	148	3.937	24	26	92	0.8	.	0	1.07598	146.81		123.24	244.71	14.72	262.33	205.24	417.02	622.26
37.3534	2	2	.	1	Furosemide	.	n/a	2	2	0	2	1	1	2	248.24	112.6	5.62664	171.5	1.715	38.3	107.95	97	45.7619	10.9602	484.537	0.274177	193	40	133	20	125	153	1.939	28	18	80	0.8	.	1	1.24251	139.69		90.72	180.83	26.07	222.33	177.86	341.42	529.26
53.6466	2	2	.	1	HCTZ, Verapamil	.	n/a	0	-2	0	2	1	1	3	272.05	123.4	5.72343	174.45	1.7445	40.5	105.8	86	19.0612	4.04757	298.35	0.311076	214	36	146	32	203	178	2.047	20	22	148	0.6	.	0	1.08042	143.05		129.24	216.2	11.1	232.05	170.1	387.61	568.87
41.2932	2	2	.	1	Atenolol, HCTZ	.	n/a	1	1	0	1	1	1	3	340.393	154.4	5.66601	172.7	1.727	51.9	130.567	94	19.7389	4.58138	229.226	0.305955	164	50	99	15	95	114	4.484	27	23	84	1	.	0	1.03344	185.92		160.68	251.76	24.13	281.74	192.57	298.3	1081.92
50.6247	2	1	.	.	n/a	.	n/a	2	1	0	1	1	1	3	369.935	167.8	5.72343	174.45	1.7445	55.1	156.25	123	18.9507	5.7554	113.704	0.296954	138	48	77	13	79	90	1.25	34	27	96	0.9	.	0	0.822307	220.44		181.49	188.28	25.69	219.97	494.68	447.94	965.98
45.1753	2	2	.	.	n/a	.	n/a	2	1	0	1	1	1	2	199.739	90.6	5.28544	161.1	1.611	35	108.55	81	10.5352	2.10704	210.704	0.341166	107	44	43	20	123	63	2.401	25	18	74	0.9	.	1	1.36322	142.39		121.92	145.91	11.62	161.9	172.21	281.28	462.97
50.611	1	2	.	.	n/a	.	n/a	1	1	0	2	1	1	3	261.027	118.4	5.38714	164.2	1.642	43.9	124.45	85	7.87121	1.65198	128.802	0.353925	195	67	117	11	68	128	1.194	26	38	73	0.9	.	1	1.39444	137.14		117.61	137.25	11.9	153.88	181	266.82	447.82
50.411	2	2	.	1	HCTZ/Lisinopril	.	n/a	2	2	0	2	1	1	3	286.601	130	5.20834	158.75	1.5875	51.7	127.033	122	20.8296	6.2746	127.096	0.293682	166	44	107	15	91	122	2.249	23	29	55	0.9	.	0	1.09354	146.29		128.71	318.33	11.46	333	285.58	485.12	819.5
52.1671	2	2	.	1	Atenolol, Losartan-HCTZ	.	n/a	4	1	0	2	1	1	2	211.644	96	5.20177	158.55	1.5855	38.2	122.45	99	19.5176	4.77096	195.176	0.304316	198	46	121	31	191	152	1.945	44	35	93	0.6	.	0	0.720566	129.97		101.96	76.77	23.7	105.77	289.01	246.31	243.21
33.6356	2	2	1	.	n/a	.	n/a	1	2	0	1	1	1	3	238.099	108	5.38878	164.25	1.6425	40.1	103.85	93	15.7395	3.61426	188.874	0.315908	139	66	65	8	53	73	1.583	20	18	90	0.6	.	1	1.37198	136.38		113.05	200.94	21.88	227.16	307.68	357.23	675.62
44.4521	2	2	.	1	HCTZ, Metoprolol, Amlodipine/Benzapril	.	n/a	0	-2	0	2	1	1	3	256.177	116.2	5.20013	158.5	1.585	46.3	107.5	82	4.28218	0.867009	81.136	0.392853	170	70	95	5	34	100	1.246	24	23	98	0.6	.	1	1.33815	101.47		87.52	316.32	17.79	337.77	538.36	491.26	1040.92
53.3644	2	2	.	1	HCTZ, Lisinopril, Metoprolol	.	n/a	0	-2	0	2	1	1	2	217.816	98.8	5.18373	158	1.58	39.5	105.733	96	4.01249	0.951109	43.7726	0.386745	197	53	133	11	67	144	3.403	33	30	72	0.9	.	1	1.51256	158.29		130.82	192.71	15.08	212.87	217.55	295.23	522.06
31.4521	2	2	.	.	n/a	.	n/a	1	1	0	1	1	1	3	264.113	119.8	5.4626	166.5	1.665	43.2	117.95	82	11.0355	2.23435	209.094	0.338226	227	56	160	11	71	171	0.832	21	22	77	0.8	.	1	1.21897	158.45		138.52	204.44	15.9	226.25	264.65	378.06	655.36
37.2795	2	1	.	1	HCTZ	.	n/a	1	2	0	1	1	1	2	266.318	120.8	5.85466	178.45	1.7845	38	124.7	87	15.8421	3.40312	237.632	0.318539	269	33	183	53	331	236	2.415	42	34	74	0.9	.	0	1.07871	170.44		156.22	164.37	11.7	188.58	270.83	302.57	584.19
49.7315	2	2	.	.	n/a	.	n/a	0	-2	0	1	1	1	3	276.018	125.2	5.36582	163.55	1.6355	46.8	128.4	90	23.1381	5.1418	308.508	0.301335	192	37	139	16	99	155	2.139	28	16	78	0.8	.	1	1.28344	126.18		108.43	308.96	17.95	347.76	472.86	619.92	1092.78
43.5068	1	2	.	.	n/a	.	n/a				3	3	3	-1	145.505	66	5.37894	163.95	1.6395	24.5539	82.7	90	4.60976	1.02439	61.4634	0.381983	148	33	101	14	72	115	0.781	20	13	56	0.7	35.8	.	.	.	.	.	.	.	.	.	.	.
41.737	1	2	.	.	n/a	.	n/a	2	2	0	1	1	1	3	236.776	107.4	5.36746	163.6	1.636	40.2	120.25	79	15.9281	3.10696	358.382	0.322602	188	44	127	17	106	144	1.533	22	19	70	0.9	.	1	1.24222	147.12		122.5	176.2	27.05	208.46	384.01	326.95	710.96
54.3288	1	2	.	.	n/a	.	n/a				3	3	3	1	171.079	77.6	5.0853	155	1.55	32.2997	109.65	93	6.08696	1.39775	73.0435	0.363255	245	44	171	30	148	201	4.046	22	21	60	0.7	34.7	.	.	.	.	.	.	.	.	.	.	.
47.2603	2	1	1	.	n/a	.	n/a				3	3	3	-1	160.055	72.6	6.0269	183.7	1.837	21.5139	78.5	86	3.57832	0.759842	56.0085	0.4019	169	48	112	9	45	121	3.066	26	15	52	1.1	30.4	.	.	.	.	.	.	.	.	.	.	.
47.3753	2	2	.	.	n/a	.	n/a				3	3	3	0	164.906	74.8	5.28707	161.15	1.6115	28.8032	89.15	99	11.6486	2.84744	116.486	0.326594	138	56	71	11	55	82	1.235	19	15	43	0.8	33.7	.	.	.	.	.	.	.	.	.	.	.
51.9753	2	1	.	.	n/a	.	n/a				3	3	3	0	210.321	95.4	6.18766	188.6	1.886	26.8204	91.4	114	5.84691	1.6458	41.2723	0.354129	155	35	94	26	132	120	2.211	34	31	74	1.4	40.4	.	.	.	.	.	.	.	.	.	.	.
41.4411	2	2	1	.	n/a	.	n/a				3	3	3	1	216.053	98	5.66929	172.8	1.728	32.82	108.15	101	5.42708	1.35342	51.4145	0.365112	171	48	97	26	128	123	1.223	19	15	75	0.6	38.3	.	.	.	.	.	.	.	.	.	.	.
50.0904	2	2	.	.	n/a	.	n/a				3	3	3	-1	155.646	70.6	5.61024	171	1.71	24.1442	80.1	92	4.15289	0.943373	51.5531	0.387276	204	74	122	8	40	130	1.058	22	18	44	0.7	37	.	.	.	.	.	.	.	.	.	.	.
31.0959	2	2	.	.	n/a	.	n/a				3	3	3	0	153.442	69.6	5.21654	159	1.59	27.5306	88.45	95	7.44597	1.74658	83.7671	0.350921	193	60	125	8	40	133	2.005	21	19	52	0.8	35.9	.	.	.	.	.	.	.	.	.	.	.
44.2658	2	2	.	.	n/a	.	n/a				3	3	3	0	164.465	74.6	5.64797	172.15	1.7215	25.1724	91.55	86	10.1994	2.16579	159.642	0.339781	214	50	151	13	65	164	1.107	18	13	71	0.9	35.8	.	.	.	.	.	.	.	.	.	.	.
33.7479	1	2	1	.	n/a	.	n/a				3	3	3	1	198.416	90	5.40354	164.7	1.647	33.1784	101.75	105	9.40715	2.43889	80.6327	0.333929	195	37	139	19	97	158	2.14	19	23	77	0.8	39.7	.	.	.	.	.	.	.	.	.	.	.
30.7808	1	1	1	.	n/a	.	n/a				3	3	3	0	205.471	93.2	5.95472	181.5	1.815	28.2919	99.85	85	.	.	.	.	206	33	142	31	154	173	1.198	52	43	58	1.2	46.2	.	.	.	.	.	.	.	.	.	.	.
41.6219	2	2	1	.	n/a	.	n/a	2	1	0	1	1	1	2	224.871	102	5.35761	163.3	1.633	38.2	110.45	94	9.00269	2.08951	104.547	0.341588	201	67	119	15	92	134	0.964	23	19	72	1	.	1	1.10825	137.19		112.51	161.4	21.28	187.72	241.8	311.61	553.41
52.9288	2	2	1	.	n/a	.	n/a				3	3	3	0	182.983	83	5.50361	167.75	1.6775	29.4953	83.6	110	5.94648	1.61509	45.5475	0.355157	197	67	109	21	104	130	1.617	27	25	57	1	40	.	.	.	.	.	.	.	.	.	.	.
47.0603	1	2	.	.	n/a	.	n/a				3	3	3	0	143.741	65.2	5.19685	158.4	1.584	25.9859	76.3	84	3.04188	0.630908	52.1465	0.415382	198	52	125	21	104	146	0.933	30	50	63	0.8	38.2	.	.	.	.	.	.	.	.	.	.	.
30.9233	1	2	.	.	n/a	.	n/a				3	3	3	-1	170.638	77.4	6.02034	183.5	1.835	22.9863	81.25	91	4.97439	1.1177	63.9564	0.376537	221	42	151	28	139	179	1.168	18	15	.	0.7	36.3	.	.	.	.	.	.	.	.	.	.	.
46.5397	1	2	.	.	n/a	.	n/a				3	3	3	-1	148.15	67.2	5.4626	166.5	1.665	24.2405	76.2	94	2.79914	0.649677	32.5061	0.413197	151	46	87	18	92	105	1.134	20	20	27	0.7	39	.	.	.	.	.	.	.	.	.	.	.
33.6164	1	1	.	.	n/a	.	n/a				3	3	3	1	275.137	124.8	6.20079	189	1.89	34.9374	120.25	89	29.7212	6.53133	411.525	0.292188	201	27	128	46	232	174	1.637	38	43	49	1	45.2	.	.	.	.	.	.	.	.	.	.	.
48.6247	1	2	.	.	n/a	.	n/a				3	3	3	1	163.142	74	5.146	156.85	1.5685	30.079	93.3	100	2.95985	0.730828	28.7986	0.40465	184	47	122	15	74	137	2.864	19	10	49	0.8	35.8	.	.	.	.	.	.	.	.	.	.	.
47.663	2	1	1	.	n/a	.	n/a				3	3	3	-1	132.277	60	5.67257	172.9	1.729	20.0706	71.25	100	1.07301	0.264941	10.4401	0.492464	161	83	70	8	38	78	0.985	104	88	47	0.7	39.9	.	.	.	.	.	.	.	.	.	.	.
50.8521	1	2	.	.	n/a	.	n/a				3	3	3	1	198.857	90.2	5.64633	172.1	1.721	30.454	112.8	100	10.6351	2.62596	103.477	0.330388	202	47	131	24	122	155	4.645	22	26	88	1	41.2	.	.	.	.	.	.	.	.	.	.	.
47.2466	1	2	.	.	n/a	.	n/a				3	3	3	0	161.819	73.4	5.45276	166.2	1.662	26.5726	84.7	121	2.09952	0.627264	13.0315	0.415817	209	63	136	10	52	146	1.71	19	15	64	0.8	36.4	.	.	.	.	.	.	.	.	.	.	.
44.4959	1	1	.	.	n/a	.	n/a				3	3	3	0	195.77	88.8	5.92192	180.5	1.805	27.2558	98	88	7.73414	1.68051	111.372	0.352996	201	24	92	85	425	177	3.206	34	50	67	1	46.5	.	.	.	.	.	.	.	.	.	.	.
37.5644	2	2	.	1	Telmisartan	.	n/a	2	1	0	1	1	1	3	257.059	116.6	5.29528	161.4	1.614	44.7	117.7	95	17.1083	4.01307	192.469	0.311436	176	48	109	19	119	128	2.871	21	20	78	1.1	.	1	1.19969	170.44		154.43	252.21	12.16	269.48	228.41	438.4	666.55
49.3014	2	2	.	.	n/a	.	n/a				3	3	3	0	174.606	79.2	5.57415	169.9	1.699	27.4371	98.25	110	11.9062	3.23377	91.1962	0.320804	201	34	146	21	104	167	1.324	56	48	62	0.7	40.5	.	.	.	.	.	.	.	.	.	.	.
52.2603	1	2	1	.	n/a	.	n/a				3	3	3	-1	130.514	59.2	5.23786	159.65	1.5965	23.2265	95	100	2.2078	0.545135	21.4813	0.426629	186	48	126	12	62	138	1.423	18	12	81	0.9	42.1	.	.	.	.	.	.	.	.	.	.	.
42.0575	2	2	.	.	n/a	.	n/a				3	3	3	-1	153.882	69.8	5.54134	168.9	1.689	24.4679	77.45	89	5.15603	1.13305	71.3911	0.375699	220	65	147	8	42	155	1.103	15	10	42	0.8	33.1	.	.	.	.	.	.	.	.	.	.	.
32.3726	1	2	.	.	n/a	.	n/a				3	3	3	0	159.174	72.2	5.40846	164.85	1.6485	26.568	85.7	86	5.81161	1.23407	90.9644	0.370536	190	76	101	13	64	114	1.662	30	26	76	0.9	37	.	.	.	.	.	.	.	.	.	.	.
34.6493	1	1	.	.	n/a	.	n/a				3	3	3	0	180.338	81.8	5.69882	173.7	1.737	27.1115	96.6	88	6.33353	1.37617	91.2029	0.364149	158	28	88	42	208	130	1.949	22	22	47	0.8	40.7	.	.	.	.	.	.	.	.	.	.	.
34.2959	2	2	1	.	n/a	.	n/a				3	3	3	-1	152.119	69	5.55282	169.25	1.6925	24.0875	81.7	94	8.09352	1.8785	93.9892	0.34707	161	49	105	7	34	112	0.821	48	60	58	0.7	35.8	.	.	.	.	.	.	.	.	.	.	.
42.0384	2	2	.	.	n/a	.	n/a				3	3	3	0	159.614	72.4	5.36089	163.4	1.634	27.1166	86.6	94	10.9046	2.53094	126.634	0.332145	176	49	104	23	114	127	2.279	21	14	59	1	31.6	.	.	.	.	.	.	.	.	.	.	.
55.0548	2	1	.	.	n/a	.	n/a				3	3	3	1	228.399	103.6	6.09744	185.85	1.8585	29.994	98.4	96	5.68168	1.34677	61.982	0.365397	197	34	135	28	140	163	1.815	36	37	53	1.1	38.9	.	.	.	.	.	.	.	.	.	.	.
43.6822	2	2	1	.	n/a	.	n/a				3	3	3	0	159.614	72.4	5.34449	162.9	1.629	27.2833	91.6	88	3.56394	0.774387	51.3207	0.400575	199	67	110	22	108	132	2.511	20	15	50	0.9	39.9	.	.	.	.	.	.	.	.	.	.	.
46.9671	2	2	.	.	n/a	.	n/a				3	3	3	1	192.684	87.4	5.48228	167.1	1.671	31.301	98.65	91	11.1138	2.49717	142.892	0.332789	148	45	84	19	93	103	0.351	28	27	40	1	40.3	.	.	.	.	.	.	.	.	.	.	.
52.6658	1	1	.	1	Lisinopril	.	n/a	3	2	1	1	1	1	2	295.86	134.2	6.16798	188	1.88	38	137	93	24.7068	5.67341	296.481	0.297504	186	48	116	22	139	138	2.795	36	37	62	0.9	.	0	1.03699	173.46		143.28	75.76	17	97.95	373.55	205.3	578.85
47.3178	1	2	.	.	n/a	.	n/a				3	3	3	-1	146.387	66.4	5.71358	174.15	1.7415	21.8938	85.9	95	0.877362	0.205801	9.87032	0.520589	197	43	132	22	109	154	2.543	19	16	67	0.8	35.1	.	.	.	.	.	.	.	.	.	.	.
45.7096	1	2	.	.	n/a	.	n/a				3	3	3	1	184.747	83.8	5.34613	162.95	1.6295	31.5599	98.7	87	2.79544	0.600502	41.9316	0.419117	188	55	121	12	59	133	2.492	21	38	45	0.7	37.6	.	.	.	.	.	.	.	.	.	.	.
49.6849	1	2	1	.	n/a	.	n/a				3	3	3	1	212.966	96.6	5.55446	169.3	1.693	33.7026	111.75	105	2.89415	0.750335	24.807	0.402786	248	45	8	195	975	203	2.77	32	29	73	0.7	40	.	.	.	.	.	.	.	.	.	.	.
48.5397	1	2	.	.	n/a	.	n/a				3	3	3	1	179.897	81.6	5.08202	154.9	1.549	34.0085	93.85	85	7.89985	1.65799	129.27	0.353727	151	71	63	17	84	80	1.293	16	18	51	0.6	39.4	.	.	.	.	.	.	.	.	.	.	.
53.5973	1	2	.	.	n/a	.	n/a				3	3	3	1	179.015	81.2	5.03445	153.45	1.5345	34.4844	98.85	77	6.57072	1.24925	168.961	0.369808	227	123	86	18	88	104	2.921	30	28	68	0.9	42.8	.	.	.	.	.	.	.	.	.	.	.
33.3726	2	2	.	.	n/a	.	n/a				3	3	3	1	209.88	95.2	5.57907	170.05	1.7005	32.9218	101.95	84	14.1226	2.92914	242.102	0.325288	228	39	172	17	87	189	1.604	16	12	28	0.7	35.5	.	.	.	.	.	.	.	.	.	.	.
54.9014	1	2	.	.	n/a	.	n/a				3	3	3	0	154.323	70	5.25919	160.3	1.603	27.2415	96.05	83	4.28976	0.879136	77.2157	0.391925	310	76	213	21	107	234	1.175	24	27	53	0.6	38.9	.	.	.	.	.	.	.	.	.	.	.
52.5808	1	2	.	.	n/a	.	n/a				3	3	3	-1	157.851	71.6	5.59055	170.4	1.704	24.6589	93.75	103	1.36099	0.346127	12.2489	0.465833	269	51	202	16	82	218	1.123	18	12	39	1	35.7	.	.	.	.	.	.	.	.	.	.	.
51.926	1	1	.	.	n/a	.	n/a				3	3	3	1	201.943	91.6	5.40026	164.6	1.646	33.8093	110.9	98	27.0532	6.5462	278.261	0.292103	197	28	142	27	137	169	1.259	28	35	50	0.9	42.5	.	.	.	.	.	.	.	.	.	.	.
39.8247	1	2	.	.	n/a	.	n/a				3	3	3	0	175.488	79.6	5.36581	163.55	1.6355	29.7586	97.45	80	11.0204	2.17686	233.372	0.339526	154	38	98	18	88	116	1.12	17	16	56	0.8	38.8	.	.	.	.	.	.	.	.	.	.	.
46.4575	2	2	.	.	.	.	.	2	1	0	2	1	1	3	249.122	113	5.24934	160	1.6	43.9	108.533	116	25.557	7.32003	173.595	0.288021	192	34	225	33	207	158	3.429	29	32	80	0.8	.	0	0.429794	.	.	.	.	.	.	.	.	.
49.411	2	2	.	.	.	.	.	2	1	0	1	1	1	3	255.736	116	4.93832	150.52	1.5052	51.2	131.1	108	31.9365	8.5164	255.492	0.282669	181	38	108	35	221	143	2.351	16	20	67	0.7	.	0	0.644348	.	.	.	.	.	.	.	.	.
47.1671	1	2	.	.	.	.	.	2	1	0	2	1	1	3	335.984	152.4	5.4514	166.159	1.66159	55.2	125.133	104	.	.	.	.	184	51	125	.	82	133	2.87	11	11	66	0.9	.	0	1.03787	143.19		116.17	406.83	22.74	434.38	491.98	518.02	1029.52
50.5342	1	2	.	.	.	.	.	1	1	0	1	1	1	2	224.871	102	5.29227	161.308	1.61308	39.2	119.7	77	15.1904	2.88805	390.61	0.325939	.	52	118	14	89	.	2.624	34	24	101	0.7	.	0	0.985355	138.48		122.94	139.96	17.51	170.13	367.48	322.05	697.09
40.3068	1	2	.	.	.	.	.	.			3	3	3	1	157.851	71.6	4.94915	150.85	1.5085	31.4646	89.05	105	5.52558	1.43256	47.3621	0.361851	225	47	140	38	239	178	3.606	24	19	88	0.8	39.7	.	.	.	.	.	.	.	.	.	.	.
38.2356	1	1	.	.	.	.	.	.			3	3	3	1	202.384	91.8	5.62828	171.55	1.7155	31.1933	107.75	81	8.65048	1.7301	173.01	0.351429	202	37	.	.	481	165	2.191	34	40	68	1.1	41.6	.	.	.	.	.	.	.	.	.	.	.
47.6164	1	1	.	.	.	.	.	.			3	3	3	0	212.084	96.2	6.00066	182.9	1.829	28.7573	98.95	.	4.65357	.	.	.	.	.	.	.	.	.	.	.	.	.	.	.	.	.	.	.	.	.	.	.	.	.	.
47.1096	1	1	.	.	.	.	.	.			3	3	3	0	203.707	92.4	6.02362	183.6	1.836	27.4111	99.9	.	6.9088	.	.	.	.	.	.	.	.	.	.	.	.	.	.	.	.	.	.	.	.	.	.	.	.	.	.
48.8055	1	2	.	.	.	.	.	.			3	3	3	0	181.22	82.2	5.6857	173.3	1.733	27.37	94.05	.	10.9433	.	.	.	.	.	.	.	.	.	.	.	.	.	.	.	.	.	.	.	.	.	.	.	.	.	.
49.5041	1	2	.	.	.	.	.	.			3	3	3	0	158.733	72	5.33301	162.55	1.6255	27.2495	80	.	3.38024	.	.	.	.	.	.	.	.	.	.	.	.	.	.	.	.	.	.	.	.	.	.	.	.	.	.
44.8575	1	1	.	.	.	.	.	.			3	3	3	1	234.572	106.4	5.7956	176.65	1.7665	34.0969	123.65	91	14.8755	3.34239	191.256	0.319334	172	50	102	20	124	122	2.129	32	52	70	1	41.9	.	.	.	.	.	.	.	.	.	.	.
48.5452	1	2	.	.	.	.	.	.			3	3	3	-1	106.263	48.2	5.04101	153.65	1.5365	20.4165	66.35	93	3.76234	0.863945	45.1481	0.393091	207	59	138	10	62	148	1.732	19	27	46	0.7	41.1	.	.	.	.	.	.	.	.	.	.	.
46.3096	1	2	1	.	.	.	.	.			3	3	3	0	153.442	69.6	5.30348	161.65	1.6165	26.6353	92.9	.	6.4529	.	.	.	.	.	.	.	.	.	.	.	.	.	.	.	.	.	.	.	.	.	.	.	.	.	.
46.1836	1	1	.	.	.	.	.	.			3	3	3	0	161.378	73.2	5.6086	170.95	1.7095	25.048	96.05	.	6.96178	.	.	.	.	.	.	.	.	.	.	.	.	.	.	.	.	.	.	.	.	.	.	.	.	.	.
40.1863	2	2	1	.	.	.	.	.			3	3	3	0	177.692	80.6	5.48064	167.05	1.6705	28.883	102.55	.	6.62485	.	.	.	.	.	.	.	.	.	.	.	.	.	.	.	.	.	.	.	.	.	.	.	.	.	.
47.8192	1	2	.	.	.	.	.	.			3	3	3	-1	137.568	62.4	5.62336	171.4	1.714	21.2404	77.45	91	4.70467	1.0571	60.4886	0.380001	185	50	119	16	103	135	3.221	23	21	55	0.7	40.5	.	.	.	.	.	.	.	.	.	.	.
49.3945	2	2	.	.	.	.	.	.			3	3	3	0	164.465	74.6	5.36253	163.45	1.6345	27.9234	99.55	.	4.05372	.	.	.	.	.	.	.	.	.	.	.	.	.	.	.	.	.	.	.	.	.	.	.	.	.	.
54.3507	1	2	.	.	.	.	.	.			3	3	3	0	193.566	87.8	5.85794	178.55	1.7855	27.5407	92.05	.	7.03467	.	.	.	.	.	.	.	.	.	.	.	.	.	.	.	.	.	.	.	.	.	.	.	.	.	.
47.6685	1	2	.	.	.	.	.	.			3	3	3	1	197.975	89.8	5.48228	167.1	1.671	32.1605	101.05	83	9.40138	1.9267	169.225	0.345749	169	32	123	14	87	137	2.871	15	22	88	0.8	35.3	.	.	.	.	.	.	.	.	.	.	.
34.7315	1	2	.	.	.	.	.	.			3	3	3	-1	119.49	54.2	5.31496	162	1.62	20.6523	74.9	.	7.08808	.	.	.	.	.	.	.	.	.	.	.	.	.	.	.	.	.	.	.	.	.	.	.	.	.	.
52.9945	1	1	.	.	.	.	.	.			3	3	3	0	190.92	86.6	5.72671	174.55	1.7455	28.4235	107.05	.	15.2105	.	.	.	.	.	.	.	.	.	.	.	.	.	.	.	.	.	.	.	.	.	.	.	.	.	.
51.5836	1	2	.	.	.	.	.	.			3	3	3	1	193.125	87.6	5.37402	163.8	1.638	32.6495	100.5	93	6.90979	1.58669	82.9175	0.356132	269	68	178	23	142	201	3.226	44	62	132	0.8	36.9	.	.	.	.	.	.	.	.	.	.	.
40.7808	1	2	.	.	.	.	.	.			3	3	3	0	164.465	74.6	5.6414	171.95	1.7195	25.231	85.25	.	4.74935	.	.	.	.	.	.	.	.	.	.	.	.	.	.	.	.	.	.	.	.	.	.	.	.	.	.
44.8548	1	2	.	.	.	.	.	.			3	3	3	1	189.156	85.8	5.3937	164.4	1.644	31.7456	102	.	7.76332	.	.	.	.	.	.	.	.	.	.	.	.	.	.	.	.	.	.	.	.	.	.	.	.	.	.
37.3589	2	1	.	.	.	.	.	.			3	3	3	1	210.321	95.4	5.52657	168.45	1.6845	33.6207	106.05	.	4.14606	.	.	.	.	.	.	.	.	.	.	.	.	.	.	.	.	.	.	.	.	.	.	.	.	.	.
49.5479	1	2	1	.	.	.	.	.			3	3	3	1	165.787	75.2	5.18045	157.9	1.579	30.1615	87.55	.	27.7755	.	.	.	.	.	.	.	.	.	.	.	.	.	.	.	.	.	.	.	.	.	.	.	.	.	.
48.011	2	2	.	.	.	.	.	.			3	3	3	1	213.407	96.8	5.89239	179.6	1.796	30.0098	99	.	5.16675	.	.	.	.	.	.	.	.	.	.	.	.	.	.	.	.	.	.	.	.	.	.	.	.	.	.
54.211	1	2	.	.	.	.	.	.			3	3	3	0	141.537	64.2	5.00164	152.45	1.5245	27.6236	83.7	.	6.19305	.	.	.	.	.	.	.	.	.	.	.	.	.	.	.	.	.	.	.	.	.	.	.	.	.	.
35.6274	1	2	1	.	.	.	.	.			3	3	3	0	175.047	79.4	5.62336	171.4	1.714	27.0271	85.95	.	5.96852	.	.	.	.	.	.	.	.	.	.	.	.	.	.	.	.	.	.	.	.	.	.	.	.	.	.
43.9562	2	1	1	.	.	.	.	.			3	3	3	-1	152.56	69.2	5.55938	169.45	1.6945	24.1003	85.5	.	6.10617	.	.	.	.	.	.	.	.	.	.	.	.	.	.	.	.	.	.	.	.	.	.	.	.	.	.
50.5425	1	1	.	.	.	.	.	.			3	3	3	0	171.079	77.6	5.72343	174.45	1.7445	25.4988	89.7	.	5.17174	.	.	.	.	.	.	.	.	.	.	.	.	.	.	.	.	.	.	.	.	.	.	.	.	.	.
41.1726	1	1	.	.	.	.	.	.			3	3	3	0	194.007	88	5.96785	181.9	1.819	26.5961	99.05	.	8.06663	.	.	.	.	.	.	.	.	.	.	.	.	.	.	.	.	.	.	.	.	.	.	.	.	.	.
46.0822	2	2	1	.	.	.	.	.			3	3	3	0	186.952	84.8	5.5643	169.6	1.696	29.4811	94.9	.	5.45235	.	.	.	.	.	.	.	.	.	.	.	.	.	.	.	.	.	.	.	.	.	.	.	.	.	.
45.6	2	2	1	.	.	.	.	.			3	3	3	0	162.701	73.8	5.48392	167.15	1.6715	26.4146	96.05	.	4.94757	.	.	.	.	.	.	.	.	.	.	.	.	.	.	.	.	.	.	.	.	.	.	.	.	.	.
51.0247	2	1	1	.	.	.	.	.			3	3	3	0	179.897	81.6	5.59383	170.5	1.705	28.0699	86.1	.	5.96852	.	.	.	.	.	.	.	.	.	.	.	.	.	.	.	.	.	.	.	.	.	.	.	.	.	.
44.9507	2	1	.	.	.	.	.	.			3	3	3	1	254.413	115.4	6.104	186.05	1.8605	33.3385	117.85	.	7.07115	.	.	.	.	.	.	.	.	.	.	.	.	.	.	.	.	.	.	.	.	.	.	.	.	.	.
42.6411	2	2	1	.	.	.	.	.			3	3	3	-1	117.727	53.4	5.20341	158.6	1.586	21.2293	71.55	.	3.98582	.	.	.	.	.	.	.	.	.	.	.	.	.	.	.	.	.	.	.	.	.	.	.	.	.	.
46.8877	2	1	1	.	.	.	.	.			3	3	3	-1	181.22	82.2	6.12041	186.55	1.8655	23.6201	84.4	.	4.42446	.	.	.	.	.	.	.	.	.	.	.	.	.	.	.	.	.	.	.	.	.	.	.	.	.	.
49.1288	2	1	.	.	.	.	.	.			3	3	3	0	152.119	69	5.26247	160.4	1.604	26.8189	87.95	.	11.4657	.	.	.	.	.	.	.	.	.	.	.	.	.	.	.	.	.	.	.	.	.	.	.	.	.	.
48.1178	2	1	1	.	.	.	.	.			3	3	3	1	229.28	104	6.0023	182.95	1.8295	31.072	110	.	8.7358	.	.	.	.	.	.	.	.	.	.	.	.	.	.	.	.	.	.	.	.	.	.	.	.	.	.
36.8575	2	2	1	.	.	.	.	.			3	3	3	-1	138.45	62.8	5.34613	162.95	1.6295	23.6511	75.25	.	2.73853	.	.	.	.	.	.	.	.	.	.	.	.	.	.	.	.	.	.	.	.	.	.	.	.	.	.
44.6384	1	2	.	.	.	.	.	.			3	3	3	0	183.424	83.2	5.49377	167.45	1.6745	29.6724	91.45	.	4.37547	.	.	.	.	.	.	.	.	.	.	.	.	.	.	.	.	.	.	.	.	.	.	.	.	.	.
41.611	1	1	.	.	.	.	.	.			3	3	3	1	224.871	102	5.80217	176.85	1.7685	32.6129	103.1	.	7.61646	.	.	.	.	.	.	.	.	.	.	.	.	.	.	.	.	.	.	.	.	.	.	.	.	.	.
33.5918	2	2	.	.	.	.	.	.			3	3	3	-1	138.891	63	5.45276	166.2	1.662	22.8075	71.25	.	4.05857	.	.	.	.	.	.	.	.	.	.	.	.	.	.	.	.	.	.	.	.	.	.	.	.	.	.
46.2904	2	2	.	.	.	.	.	.			3	3	3	1	196.652	89.2	5.43471	165.65	1.6565	32.5074	95.15	.	5.39714	.	.	.	.	.	.	.	.	.	.	.	.	.	.	.	.	.	.	.	.	.	.	.	.	.	.
42.5671	1	1	1	.	.	.	.	.			3	3	3	0	201.502	91.4	5.91864	180.4	1.804	28.0849	105.75	.	7.56903	.	.	.	.	.	.	.	.	.	.	.	.	.	.	.	.	.	.	.	.	.	.	.	.	.	.
54.2986	2	2	.	.	.	.	.	.			3	3	3	0	194.007	88	5.70866	174	1.74	29.0659	103	.	11.3868	.	.	.	.	.	.	.	.	.	.	.	.	.	.	.	.	.	.	.	.	.	.	.	.	.	.
50.7781	2	1	.	.	.	.	.	.			3	3	3	1	235.012	106.6	5.80873	177.05	1.7705	34.0068	117.15	.	5.48261	.	.	.	.	.	.	.	.	.	.	.	.	.	.	.	.	.	.	.	.	.	.	.	.	.	.
50.0959	2	1	.	.	.	.	.	.			3	3	3	1	245.595	111.4	6.11713	186.45	1.8645	32.045	105.15	.	11.1395	.	.	.	.	.	.	.	.	.	.	.	.	.	.	.	.	.	.	.	.	.	.	.	.	.	.
33.4027	2	2	.	.	.	.	.	.			3	3	3	0	183.865	83.4	5.57743	170	1.7	28.8581	98.35	.	12.6259	.	.	.	.	.	.	.	.	.	.	.	.	.	.	.	.	.	.	.	.	.	.	.	.	.	.
49.2822	2	1	1	.	.	.	.	.			3	3	3	0	181.661	82.4	5.95801	181.6	1.816	24.9859	94.35	110	16.2821	4.42229	124.714	0.307399	246	67	154	25	124	179	2.489	25	18	71	1.2	46	.	.	.	.	.	.	.	.	.	.	.
48.9616	2	1	.	.	.	.	.	.			3	3	3	0	199.298	90.4	5.74803	175.2	1.752	29.451	94.3	116	8.46836	2.42551	57.5209	0.334196	199	30	143	26	132	169	2.915	34	28	62	1.1	44.6	.	.	.	.	.	.	.	.	.	.	.
37.6247	2	1	1	.	.	.	.	.			3	3	3	0	166.669	75.6	5.60039	170.7	1.707	25.9451	84.1	88	5.91395	1.28501	85.1609	0.36814	147	29	94	24	118	118	2.753	48	78	71	0.9	43.2	.	.	.	.	.	.	.	.	.	.	.
45.7041	2	2	.	.	.	.	.	.			3	3	3	0	175.488	79.6	5.51181	168	1.68	28.2029	93.65	79	8.8184	1.72013	198.414	0.351739	205	43	128	34	168	162	9.452	25	23	63	0.7	35.1	.	.	.	.	.	.	.	.	.	.	.
33.0137	2	2	.	.	.	.	.	.			3	3	3	1	194.007	88	5.36253	163.45	1.6345	32.9392	96.15	90	11.3533	2.52296	151.378	0.332296	146	42	96	8	38	104	0.441	18	14	44	0.8	38.9	.	.	.	.	.	.	.	.	.	.	.
48.2959	2	1	.	.	.	.	.	.			3	3	3	0	227.076	103	6.13189	186.9	1.869	29.4862	109.35	94	15.4778	3.59239	179.743	0.316172	207	34	137	36	181	173	1.719	43	36	63	0.8	43.1	.	.	.	.	.	.	.	.	.	.	.
55.4548	1	2	.	.	.	.	.	.			3	3	3	0	186.511	84.6	5.5643	169.6	1.696	29.4116	109.2	102	8.52858	2.14794	78.7254	0.340197	220	72	130	18	91	148	1.653	24	18	90	0.8	39.7	.	.	.	.	.	.	.	.	.	.	.
44.9507	2	1	.	.	.	.	.	.			3	3	3	0	201.502	91.4	5.93996	181.05	1.8105	27.8836	97.35	94	5.8022	1.34668	67.3804	0.365401	160	41	103	16	80	119	2.002	25	15	74	0.9	38.4	.	.	.	.	.	.	.	.	.	.	.
45.1452	2	2	.	.	.	.	.	.			3	3	3	0	165.787	75.2	5.57907	170.05	1.7005	26.0055	89.75	104	6.6212	1.70026	58.1374	0.352365	120	34	76	10	50	86	1.093	17	14	40	0.6	32.6	.	.	.	.	.	.	.	.	.	.	.
35.6164	2	2	.	.	.	.	.	.			3	3	3	1	187.834	85.2	5.36581	163.55	1.6355	31.8521	100.65	85	12.0398	2.52687	197.015	0.332222	132	46	67	19	95	86	0.881	18	21	66	0.6	40.7	.	.	.	.	.	.	.	.	.	.	.
47.589	2	1	.	.	.	.	.	.			3	3	3	-1	127.427	57.8	5.54626	169.05	1.6905	20.2254	69.7	95	4.52645	1.06176	50.9226	0.379725	127	50	66	11	57	77	0.556	17	21	70	0.9	37.2	.	.	.	.	.	.	.	.	.	.	.
35.9123	1	1	.	.	.	.	.	.			3	3	3	1	196.652	89.2	5.65945	172.5	1.725	29.9769	99.65	109	7.46252	2.00843	58.4023	0.343606	163	55	93	15	76	108	1.401	19	16	54	0.9	42.1	.	.	.	.	.	.	.	.	.	.	.
44.1863	2	2	.	.	.	.	.	.			3	3	3	0	164.465	74.6	5.18537	158.05	1.5805	29.8641	97.3	76	.	.	.	.	158	59	83	16	79	99	1.038	21	15	64	0.5	.	.	.	.	.	.	.	.	.	.	.	.
41.789	2	2	.	.	.	.	.	.			3	3	3	1	190.038	86.2	5.35105	163.1	1.631	32.4041	97.95	99	9.25846	2.26318	92.5846	0.33759	173	25	134	14	72	148	0.971	18	14	57	0.7	38.7	.	.	.	.	.	.	.	.	.	.	.
49.1973	2	2	.	.	.	.	.	.			3	3	3	-1	113.317	51.4	5.21654	159	1.59	20.3315	66.9	90	5.24994	1.16665	69.9992	0.373916	213	70	136	7	37	143	1.086	26	17	44	0.9	37	.	.	.	.	.	.	.	.	.	.	.
43.9726	1	2	.	.	.	.	.	.			3	3	3	1	183.424	83.2	5.44455	165.95	1.6595	30.2113	93.85	84	8.83028	1.83147	151.376	0.348401	187	35	133	14	70	152	1.861	23	27	64	0.6	39.4	.	.	.	.	.	.	.	.	.	.	.
[truncated: 59 more columns]
